# Supplementary material for: Systematic analysis of TruSeq, SMARTer and SMARTer Ultra-Low RNA-seq kits for standard, low and ultra-low quantity samples
Source: Sci Rep. 2019 May 17;9:7550. doi: 10.1038/s41598-019-43983-0 (PMC6525156; doi:10.1038/s41598-019-43983-0)
Supplement: Supplementary file 2 — Dataset S1 [file 41598_2019_43983_MOESM2_ESM.xlsx]

## Sheet: mRNATruseq_1ug
LIBRARY_NAME	CATEGORY	TOTAL_READS	PF_READS	PCT_PF_READS	PF_NOISE_READS	PF_READS_ALIGNED	PCT_PF_READS_ALIGNED	PF_ALIGNED_BASES	PF_HQ_ALIGNED_READS	PF_HQ_ALIGNED_BASES	PF_HQ_ALIGNED_Q20_BASES	PF_HQ_MEDIAN_MISMATCHES	PF_MISMATCH_RATE	PF_HQ_ERROR_RATE	PF_INDEL_RATE	MEAN_READ_LENGTH	READS_ALIGNED_IN_PAIRS	PCT_READS_ALIGNED_IN_PAIRS	BAD_CYCLES	STRAND_BALANCE	PCT_CHIMERAS	PCT_ADAPTER	SAMPLE	LIBRARY	READ_GROUP
R528_RA_B00GTJ6_4_1_C7ALEACXX.IND4	PAIR	15447882	15447882	1	6332	13429729	0.869357	1208936758	4026204	363404946	363281146	0	0.002448	0.001728	0.000278	90.193	13136742	0.978184	0	0.499895	0.015028	0
R528_RA_B00GTJ6_8_1_C7C3GACXX.IND4	PAIR	15157126	15157126	1	5967	13225378	0.872552	1167448616	3928665	348250989	348129653	0	0.002394	0.001678	0.000273	88.4751	12928890	0.977582	0	0.499882	0.016411	0
R528_RA_B00GTJ7_5_1_C74LKACXX.IND16	PAIR	14646712	14646712	1	14866	12908991	0.881358	1218558021	4135113	390914721	390843176	0	0.002054	0.001611	0.000293	94.4852	12685536	0.98269	0	0.499652	0.011885	1e-06
R528_RA_B00GTJ7_2_1_C79B6ACXX.IND16	PAIR	16254466	16254466	1	16065	14376694	0.884477	1330951085	4604768	427130125	427026933	0	0.002073	0.001636	0.000283	92.6971	14124054	0.982427	0	0.499633	0.012863	1e-06
R528_RA_B00GTJ8_3_1_C79B6ACXX.IND6	PAIR	16698472	16698472	1	8745	14533861	0.870371	1348133534	4430832	411753206	411659556	0	0.00236	0.001745	0.000279	92.8425	14215026	0.978063	0	0.499767	0.018161	2e-06
R528_RA_B00GTJ8_6_1_C74LKACXX.IND6	PAIR	14413334	14413334	1	8151	12579619	0.872776	1160333661	3859949	356758098	356659262	0	0.002422	0.001796	0.000281	92.3583	12309768	0.978549	0	0.499839	0.018291	1e-06
R528_RA_B00GTJ9_4_1_C79B6ACXX.IND18	PAIR	16256376	16256376	1	14822	14322653	0.881048	1329181970	4534339	421884182	421775595	0	0.002179	0.001693	0.000293	92.9122	14056630	0.981426	0	0.499622	0.013447	1e-06
R528_RA_B00GTJ9_4_1_C7ALEACXX.IND18	PAIR	15406216	15406216	1	14552	13632823	0.884891	1232031135	4340557	393902043	393765438	0	0.002118	0.001646	0.000282	90.557	13388142	0.982052	0	0.499716	0.013028	1e-06
Reads mapping on the transcriptome. All metrics were generated with Picard Tools v2.6.0 (tool CollectMultipleMetrics).
For the definition of each metric, see https://broadinstitute.github.io/picard/picard-metric-definitions.html#MultilevelMetrics

## Sheet: RiboG_ssTotSmarter_100ng
LIBRARY_NAME	CATEGORY	TOTAL_READS	PF_READS	PCT_PF_READS	PF_NOISE_READS	PF_READS_ALIGNED	PCT_PF_READS_ALIGNED	PF_ALIGNED_BASES	PF_HQ_ALIGNED_READS	PF_HQ_ALIGNED_BASES	PF_HQ_ALIGNED_Q20_BASES	PF_HQ_MEDIAN_MISMATCHES	PF_MISMATCH_RATE	PF_HQ_ERROR_RATE	PF_INDEL_RATE	MEAN_READ_LENGTH	READS_ALIGNED_IN_PAIRS	PCT_READS_ALIGNED_IN_PAIRS	BAD_CYCLES	STRAND_BALANCE	PCT_CHIMERAS	PCT_ADAPTER	SAMPLE	LIBRARY	READ_GROUP
R528_RE_B00GTJ6_5_1_C9HB2ACXX.IND10	PAIR	13592976	13592976	1	33666	5865182	0.431486	521999434	1572250	140838617	140786987	0	0.021785	0.017701	0.001687	86.975	5453780	0.929857	0	0.502152	0.051813	0.005402
R528_RE_B00GTJ6_6_1_C9HB2ACXX.IND5	PAIR	13626288	13626288	1	31918	6156688	0.451824	543846296	1680100	149209271	149151517	0	0.02095	0.01737	0.001478	87.4595	5746912	0.933442	0	0.502226	0.042088	0.003957
R528_RE_B00GTJ7_6_1_C9HB2ACXX.IND6	PAIR	13954596	13954596	1	35931	7003200	0.501856	625114632	1962780	176420335	176349925	0	0.020594	0.017683	0.001429	88.4524	6600662	0.942521	0	0.501245	0.037326	0.003764
R528_RE_B00GTJ7_7_1_C9HB2ACXX.IND8	PAIR	14111280	14111280	1	32798	6996167	0.495785	626513462	1909405	172161801	172097620	0	0.020688	0.01747	0.001494	88.1617	6590412	0.942003	0	0.501339	0.044583	0.00401
R528_RE_B00GTJ8_8_1_C9HB2ACXX.IND1	PAIR	14003838	14003838	1	34994	6455520	0.460982	577311268	1777976	160055080	159996906	0	0.021019	0.017531	0.001515	88.0671	6041648	0.935889	0	0.501927	0.042298	0.004396
R528_RE_B00GTJ8_7_1_C9HB2ACXX.IND4	PAIR	14221780	14221780	1	39219	6671921	0.469134	594963656	1824768	163725823	163664845	0	0.020835	0.017319	0.001488	88.2206	6263022	0.938713	0	0.501846	0.045365	0.003819
R528_RE_B00GTJ9_3_1_C9LAWACXX.IND2	PAIR	13983956	13983956	1	28863	6063157	0.43358	554723389	1549434	142934808	142903425	0	0.022224	0.017765	0.001941	87.5526	5656862	0.93299	0	0.501443	0.06827	0.005921
R528_RE_B00GTJ9_4_1_C9LAWACXX.IND5	PAIR	14401552	14401552	1	30027	6697386	0.465046	615450897	1749893	161691917	161652972	0	0.021222	0.01731	0.001719	89.5176	6296674	0.940169	0	0.501252	0.059055	0.004172

## Sheet: RiboZ_ssTotSmarter_10ng
LIBRARY_NAME	CATEGORY	TOTAL_READS	PF_READS	PCT_PF_READS	PF_NOISE_READS	PF_READS_ALIGNED	PCT_PF_READS_ALIGNED	PF_ALIGNED_BASES	PF_HQ_ALIGNED_READS	PF_HQ_ALIGNED_BASES	PF_HQ_ALIGNED_Q20_BASES	PF_HQ_MEDIAN_MISMATCHES	PF_MISMATCH_RATE	PF_HQ_ERROR_RATE	PF_INDEL_RATE	MEAN_READ_LENGTH	READS_ALIGNED_IN_PAIRS	PCT_READS_ALIGNED_IN_PAIRS	BAD_CYCLES	STRAND_BALANCE	PCT_CHIMERAS	PCT_ADAPTER	SAMPLE	LIBRARY	READ_GROUP
R528_RE_B00GTJ6_3_1_C79B6ACXX.IND1	PAIR	14842196	14842196	1	213	5087799	0.342793	449905752	985621	89561056	89543015	0	0.020472	0.016109	0.001293	83.4157	4763572	0.936274	0	0.497669	0.042739	0.001484
R528_RE_B00GTJ6_3_1_C7ALEACXX.IND1	PAIR	15081140	15081140	1	710	5565923	0.369065	500270558	1132281	102680518	102653654	0	0.019405	0.016228	0.001154	85.1642	5232128	0.940029	0	0.498399	0.028594	0.00181
R528_RE_B00GTJ7_3_1_C79B6ACXX.IND2	PAIR	15654224	15654224	1	636	6465794	0.413038	592466910	1317652	121869798	121844930	0	0.017964	0.015995	0.001102	86.8557	6178644	0.955589	0	0.499051	0.024189	0.00121
R528_RE_B00GTJ7_3_1_C7ALEACXX.IND3	PAIR	15244004	15244004	1	773	6719196	0.440776	606004988	1332557	121356471	121323507	0	0.018138	0.015779	0.001095	86.512	6416042	0.954882	0	0.498245	0.024865	0.000336
R528_RE_B00GTJ8_5_1_C74LKACXX.IND4	PAIR	13786748	13786748	1	280	5714617	0.414501	529012936	1172233	109499555	109481715	0	0.017832	0.015458	0.000998	91.9086	5402000	0.945295	0	0.498041	0.020518	0.000732
R528_RE_B00GTJ8_8_1_C74LKACXX.IND5	PAIR	16046872	16046872	1	291	6103058	0.380327	560602373	1265187	117358325	117340297	0	0.01861	0.015605	0.001054	91.0383	5746386	0.941558	0	0.498059	0.023348	0.000971
R528_RE_B00GTJ9_5_1_C74LKACXX.IND6	PAIR	13780010	13780010	1	460	6470042	0.469524	601636660	1317214	123367573	123347684	0	0.017424	0.015363	0.000956	91.8922	6172540	0.954019	0	0.49881	0.021877	0.000553
R528_RE_B00GTJ9_8_1_C74LKACXX.IND7	PAIR	15859848	15859848	1	553	6434852	0.405732	592617291	1302148	121139723	121121087	0	0.017952	0.0158	0.001106	89.4568	6119756	0.951033	0	0.498266	0.022379	0.001778

## Sheet: RiboZ_ssTotSmarter_100ng
LIBRARY_NAME	CATEGORY	TOTAL_READS	PF_READS	PCT_PF_READS	PF_NOISE_READS	PF_READS_ALIGNED	PCT_PF_READS_ALIGNED	PF_ALIGNED_BASES	PF_HQ_ALIGNED_READS	PF_HQ_ALIGNED_BASES	PF_HQ_ALIGNED_Q20_BASES	PF_HQ_MEDIAN_MISMATCHES	PF_MISMATCH_RATE	PF_HQ_ERROR_RATE	PF_INDEL_RATE	MEAN_READ_LENGTH	READS_ALIGNED_IN_PAIRS	PCT_READS_ALIGNED_IN_PAIRS	BAD_CYCLES	STRAND_BALANCE	PCT_CHIMERAS	PCT_ADAPTER	SAMPLE	LIBRARY	READ_GROUP
R528_RE_B00GTJ8_5_1_C9LBHACXX.IND1	PAIR	12435910	12435910	1	223	5939004	0.477569	536009641	1162032	105925350	105902117	0	0.020099	0.016491	0.00148	87.8413	5628682	0.947748	0	0.49969	0.055782	0.002093
R528_RE_B00GTJ6_6_1_C74LKACXX.IND3	PAIR	13001690	13001690	1	132	6285797	0.48346	567153847	1189827	108288326	108261306	0	0.020672	0.016605	0.001486	88.2542	5969152	0.949625	0	0.499757	0.059244	0.00077
R528_RE_B00GTJ7_6_1_C74LKACXX.IND7	PAIR	13727702	13727702	1	340	7651640	0.557387	697523114	1455978	134085523	134051343	0	0.019075	0.016256	0.001364	90.3964	7349560	0.960521	0	0.499711	0.047162	0.000735
R528_RE_B00GTJ6_4_1_C79B6ACXX.IND2	PAIR	14763090	14763090	1	170	6873905	0.465614	622579131	1318757	120695259	120669106	0	0.020356	0.016337	0.001477	87.6006	6528450	0.949744	0	0.499944	0.056155	0.00086
R528_RE_B00GTJ9_7_1_C9LBHACXX.IND4	PAIR	14880960	14880960	1	308	7609071	0.511329	691550608	1536140	140684026	140656394	0	0.018677	0.01616	0.001203	89.068	7264898	0.954768	0	0.499644	0.035223	0.001632
R528_RE_B00GTJ9_6_1_C9LBHACXX.IND2	PAIR	15114440	15114440	1	359	7632042	0.50495	692074151	1515462	138717145	138686390	0	0.018836	0.016246	0.001272	88.4515	7280416	0.953928	0	0.4997	0.036817	0.001907
R528_RE_B00GTJ8_7_1_C9LBHACXX.IND8	PAIR	15241416	15241416	1	168	7532581	0.494218	683945266	1600258	146370420	146342028	0	0.01847	0.015922	0.001029	89.4963	7160282	0.950575	0	0.499613	0.02861	0.000806
R528_RE_B00GTJ7_4_1_C79B6ACXX.IND6	PAIR	15377592	15377592	1	346	8325548	0.541408	761754553	1610986	148867630	148833614	0	0.019046	0.016241	0.001341	90.0217	7994632	0.960253	0	0.499823	0.045376	0.001158

## Sheet: SmarterUL_NexteraXT_1ng_130pg
LIBRARY_NAME	CATEGORY	TOTAL_READS	PF_READS	PCT_PF_READS	PF_NOISE_READS	PF_READS_ALIGNED	PCT_PF_READS_ALIGNED	PF_ALIGNED_BASES	PF_HQ_ALIGNED_READS	PF_HQ_ALIGNED_BASES	PF_HQ_ALIGNED_Q20_BASES	PF_HQ_MEDIAN_MISMATCHES	PF_MISMATCH_RATE	PF_HQ_ERROR_RATE	PF_INDEL_RATE	MEAN_READ_LENGTH	READS_ALIGNED_IN_PAIRS	PCT_READS_ALIGNED_IN_PAIRS	BAD_CYCLES	STRAND_BALANCE	PCT_CHIMERAS	PCT_ADAPTER	SAMPLE	LIBRARY	READ_GROUP
R528_RA_B00GTJ6_8_1_C8NE6ACXX.IND229	PAIR	15344760	15344760	1	27378	12597649	0.820974	1119679349	3613847	321480904	321365227	0	0.002865	0.002223	0.000449	88.6055	12036016	0.955418	0	0.49893	0.036704	1e-06
R528_RA_B00GTJ6_7_1_C9G6HACXX.IND230	PAIR	15465140	15465140	1	22704	12963625	0.838248	1122090420	3519117	304741106	304562286	0	0.002716	0.00213	0.000418	86.2667	12421812	0.958205	0	0.498795	0.038742	1e-06
R528_RA_B00GTJ7_8_1_C8NE6ACXX.IND232	PAIR	16020646	16020646	1	32275	13629587	0.850751	1228954200	3733800	336830252	336719345	0	0.002376	0.002039	0.000431	89.8491	13193224	0.967984	0	0.49904	0.030612	1e-06
R528_RA_B00GTJ7_8_1_C9G6HACXX.IND231	PAIR	16170098	16170098	1	38997	13635308	0.843242	1205364960	3822701	338062963	337885268	0	0.002407	0.002058	0.000456	88.025	13142410	0.963851	0	0.498962	0.030704	1e-06
R528_RA_B00GTJ8_7_1_C9G6HACXX.IND233	PAIR	15321010	15321010	1	24476	12928358	0.843832	1119117207	3550634	307686929	307497522	0	0.00253	0.002092	0.000395	86.2875	12419044	0.960605	0	0.498843	0.034734	1e-06
R528_RA_B00GTJ8_8_1_C9G6HACXX.IND234	PAIR	15954776	15954776	1	29321	13522227	0.847535	1181944359	3689602	322741352	322567142	0	0.00253	0.002123	0.000422	87.0517	12983182	0.960136	0	0.49878	0.03458	1e-06
R528_RA_B00GTJ9_7_1_C9G6HACXX.IND229	PAIR	15101368	15101368	1	35081	12662986	0.838532	1092865663	3544819	306664847	306475848	0	0.002718	0.002311	0.00047	85.8704	12102586	0.955745	0	0.499395	0.02848	1e-06
R528_RA_B00GTJ9_8_1_C8NE6ACXX.IND230	PAIR	16224792	16224792	1	40537	13698062	0.844267	1231621930	3750083	337013589	336909433	0	0.002749	0.002227	0.000514	89.5247	13231012	0.965904	0	0.499125	0.039143	1e-06

## Sheet: SmarterUL_NexteraXT_1ng_750pg
LIBRARY_NAME	CATEGORY	TOTAL_READS	PF_READS	PCT_PF_READS	PF_NOISE_READS	PF_READS_ALIGNED	PCT_PF_READS_ALIGNED	PF_ALIGNED_BASES	PF_HQ_ALIGNED_READS	PF_HQ_ALIGNED_BASES	PF_HQ_ALIGNED_Q20_BASES	PF_HQ_MEDIAN_MISMATCHES	PF_MISMATCH_RATE	PF_HQ_ERROR_RATE	PF_INDEL_RATE	MEAN_READ_LENGTH	READS_ALIGNED_IN_PAIRS	PCT_READS_ALIGNED_IN_PAIRS	BAD_CYCLES	STRAND_BALANCE	PCT_CHIMERAS	PCT_ADAPTER	SAMPLE	LIBRARY	READ_GROUP
R528_RA_B00GTJ6_7_1_C8NE6ACXX.IND229	PAIR	14974326	14974326	1	26310	12252990	0.818267	1083342141	3617638	320196636	320067745	0	0.002721	0.002088	0.000419	88.1896	11704870	0.955266	0	0.49899	0.035327	1e-06
R528_RA_B00GTJ6_3_1_C92C5ACXX.IND230	PAIR	15912920	15912920	1	24554	13385103	0.841147	1222772373	3728459	340497844	340385720	0	0.002632	0.00211	0.000415	91.0393	12888702	0.962914	0	0.499169	0.036439	2e-06
R528_RA_B00GTJ7_7_1_C8NE6ACXX.IND232	PAIR	15028118	15028118	1	25117	12825877	0.853459	1137648303	3584900	318674294	318542132	0	0.002209	0.001908	0.000384	88.5105	12414888	0.967956	0	0.499156	0.028473	1e-06
R528_RA_B00GTJ7_4_1_C92C5ACXX.IND231	PAIR	16560270	16560270	1	32987	14125424	0.852971	1245094055	3996872	352678704	352559654	0	0.002424	0.002089	0.000416	87.932	13685276	0.96884	0	0.499343	0.031129	1e-06
R528_RA_B00GTJ8_3_1_C92C5ACXX.IND233	PAIR	15921698	15921698	1	25452	13535136	0.850106	1235258538	3722725	339698111	339582816	0	0.00256	0.00214	0.000414	90.9581	13076600	0.966123	0	0.499154	0.03679	1e-06
R528_RA_B00GTJ8_4_1_C92C5ACXX.IND234	PAIR	16317218	16317218	1	26836	13944513	0.854589	1224603593	3912634	344001234	343881098	0	0.002428	0.002076	0.000399	87.5356	13418928	0.962309	0	0.498992	0.03576	1e-06
R528_RA_B00GTJ9_3_1_C92C5ACXX.IND229	PAIR	15920136	15920136	1	33502	13488048	0.847232	1235794156	3782837	346314536	346198479	0	0.002416	0.002063	0.000437	91.2943	13040468	0.966817	0	0.499185	0.031475	1e-06
R528_RA_B00GTJ9_7_1_C8NE6ACXX.IND230	PAIR	15229424	15229424	1	33213	12979235	0.852247	1148892523	3642102	322595010	322468649	0	0.002429	0.002016	0.000436	88.2921	12551036	0.967009	0	0.49924	0.035664	0

## Sheet: ssmRNATruseq_1ug
LIBRARY_NAME	CATEGORY	TOTAL_READS	PF_READS	PCT_PF_READS	PF_NOISE_READS	PF_READS_ALIGNED	PCT_PF_READS_ALIGNED	PF_ALIGNED_BASES	PF_HQ_ALIGNED_READS	PF_HQ_ALIGNED_BASES	PF_HQ_ALIGNED_Q20_BASES	PF_HQ_MEDIAN_MISMATCHES	PF_MISMATCH_RATE	PF_HQ_ERROR_RATE	PF_INDEL_RATE	MEAN_READ_LENGTH	READS_ALIGNED_IN_PAIRS	PCT_READS_ALIGNED_IN_PAIRS	BAD_CYCLES	STRAND_BALANCE	PCT_CHIMERAS	PCT_ADAPTER	SAMPLE	LIBRARY	READ_GROUP
R528_RD_B00GTJ6_3_1_C9VDJACXX.IND18	PAIR	15488082	15488082	1	7841	13573699	0.876396	1257253053	4003460	371267258	371180048	0	0.002286	0.001551	0.000237	92.6933	13343938	0.983073	0	0.5	0.024586	4e-06
R528_RD_B00GTJ6_1_1_C9VDJACXX.IND16	PAIR	12338902	12338902	1	6076	10887975	0.88241	995831841	3183749	291635310	291554419	0	0.00235	0.001613	0.000231	91.6012	10716236	0.984227	0	0.500116	0.016537	1e-06
R528_RD_B00GTJ7_2_1_C9VDJACXX.IND15	PAIR	15550416	15550416	1	22298	13836816	0.889804	1288163124	4440720	413905031	413793618	0	0.002042	0.001532	0.000252	93.1948	13646726	0.986262	0	0.499516	0.023513	2e-06
R528_RD_B00GTJ7_1_1_C9VDJACXX.IND19	PAIR	12523178	12523178	1	17465	11098558	0.886241	1026534183	3542539	328079702	327989194	0	0.00203	0.001542	0.000245	92.6007	10945054	0.986169	0	0.499593	0.022729	3e-06
R528_RD_B00GTJ8_3_1_C9VDJACXX.IND14	PAIR	15633756	15633756	1	12408	13690334	0.875691	1274269341	4152630	386947047	386857271	0	0.002189	0.001561	0.000232	93.1235	13473190	0.984139	0	0.499906	0.019958	4e-06
R528_RD_B00GTJ8_2_1_C9VDJACXX.IND12	PAIR	15528210	15528210	1	12643	13739258	0.884793	1274144962	4183395	388428281	388325502	0	0.002204	0.00158	0.00023	92.8308	13521274	0.984134	0	0.49989	0.02034	2e-06
R528_RD_B00GTJ9_3_1_C9VDJACXX.IND6	PAIR	15670806	15670806	1	22309	13931093	0.888984	1295293265	4207295	391348500	391258357	0	0.002404	0.001744	0.000273	93.0263	13740472	0.986317	0	0.499659	0.02749	4e-06
R528_RD_B00GTJ9_2_1_C9VDJACXX.IND5	PAIR	15359644	15359644	1	24237	13737346	0.894379	1273202876	4185064	388044113	387941869	0	0.002241	0.00159	0.000286	92.7763	13523464	0.984431	0	0.499443	0.042246	3e-06

## Sheet: ssmRNATruseq_100ng
LIBRARY_NAME	CATEGORY	TOTAL_READS	PF_READS	PCT_PF_READS	PF_NOISE_READS	PF_READS_ALIGNED	PCT_PF_READS_ALIGNED	PF_ALIGNED_BASES	PF_HQ_ALIGNED_READS	PF_HQ_ALIGNED_BASES	PF_HQ_ALIGNED_Q20_BASES	PF_HQ_MEDIAN_MISMATCHES	PF_MISMATCH_RATE	PF_HQ_ERROR_RATE	PF_INDEL_RATE	MEAN_READ_LENGTH	READS_ALIGNED_IN_PAIRS	PCT_READS_ALIGNED_IN_PAIRS	BAD_CYCLES	STRAND_BALANCE	PCT_CHIMERAS	PCT_ADAPTER	SAMPLE	LIBRARY	READ_GROUP
R528_RD_B00GTJ6_7_1_C9HB2ACXX.IND18	PAIR	14984214	14984214	1	10555	13150022	0.877592	1173870443	4083909	365394967	365257494	0	0.002264	0.001478	0.000211	89.3179	12948512	0.984676	0	0.500151	0.013309	2e-06
R528_RD_B00GTJ6_8_1_C9HB2ACXX.IND7	PAIR	14833034	14833034	1	10952	12996785	0.876205	1167013856	4052615	364509811	364379946	0	0.002247	0.001454	0.000217	89.8344	12801274	0.984957	0	0.500119	0.013718	2e-06
R528_RD_B00GTJ7_4_1_C9LAWACXX.IND13	PAIR	15581980	15581980	1	30826	13890378	0.891439	1289840325	4575970	425012150	424907568	0	0.002103	0.001504	0.000224	92.9098	13719180	0.987675	0	0.4997	0.01242	5e-06
R528_RD_B00GTJ7_8_1_C9HB2ACXX.IND5	PAIR	15512744	15512744	1	32072	13792488	0.889107	1251912955	4614783	419174353	419027075	0	0.002083	0.001492	0.000219	90.8155	13620432	0.987525	0	0.499664	0.012017	2e-06
R528_RD_B00GTJ8_4_1_C9LAWACXX.IND15	PAIR	15687682	15687682	1	19431	13815644	0.880668	1280667473	4490388	416121532	416022253	0	0.002251	0.001481	0.000221	92.738	13629318	0.986513	0	0.500068	0.012262	3e-06
R528_RD_B00GTJ8_3_1_C9LAWACXX.IND16	PAIR	15579594	15579594	1	19133	13667099	0.877244	1261940747	4433150	409334218	409245146	0	0.002256	0.001492	0.00022	92.3224	13478174	0.986177	0	0.500042	0.012975	5e-06
R528_RD_B00GTJ9_6_1_C9HB2ACXX.IND12	PAIR	14228444	14228444	1	27558	12721883	0.894116	1127609457	4271086	380437866	380290548	0	0.002019	0.001342	0.000242	88.6247	12539292	0.985647	0	0.499862	0.02268	1e-06
R528_RD_B00GTJ9_5_1_C9HB2ACXX.IND2	PAIR	14491834	14491834	1	30756	13049645	0.900483	1179411408	4566231	413702623	413555351	0	0.00203	0.001332	0.000237	90.4398	12868720	0.986136	0	0.499878	0.018633	2e-06

## Sheet: ssTotRNATruseq_1ug
LIBRARY_NAME	CATEGORY	TOTAL_READS	PF_READS	PCT_PF_READS	PF_NOISE_READS	PF_READS_ALIGNED	PCT_PF_READS_ALIGNED	PF_ALIGNED_BASES	PF_HQ_ALIGNED_READS	PF_HQ_ALIGNED_BASES	PF_HQ_ALIGNED_Q20_BASES	PF_HQ_MEDIAN_MISMATCHES	PF_MISMATCH_RATE	PF_HQ_ERROR_RATE	PF_INDEL_RATE	MEAN_READ_LENGTH	READS_ALIGNED_IN_PAIRS	PCT_READS_ALIGNED_IN_PAIRS	BAD_CYCLES	STRAND_BALANCE	PCT_CHIMERAS	PCT_ADAPTER	SAMPLE	LIBRARY	READ_GROUP
R528_RE_B00GTJ6_2_1_C79B6ACXX.IND2	PAIR	16570984	16570984	1	359	9193260	0.554781	843451489	2371105	217070176	217022842	0	0.004545	0.001819	0.000486	92.6381	8807352	0.958023	0	0.500025	0.035861	2e-06
R528_RE_B00GTJ6_7_1_C74LKACXX.IND4	PAIR	16729818	16729818	1	588	8515188	0.508983	777385692	2317085	211663808	211618212	0	0.004399	0.001727	0.000446	92.2445	8093534	0.950482	0	0.500003	0.032476	2e-06
R528_RE_B00GTJ7_8_1_C7C3GACXX.IND5	PAIR	15735238	15735238	1	342	9234078	0.586841	826633282	2448955	220510121	220438949	0	0.003293	0.001555	0.000385	90.8988	8909110	0.964808	0	0.49997	0.028621	1e-06
R528_RE_B00GTJ7_7_1_C74LKACXX.IND6	PAIR	16881588	16881588	1	322	9763841	0.578372	894414034	2638728	242237087	242183484	0	0.003245	0.001535	0.000375	92.5639	9451980	0.96806	0	0.500036	0.022863	2e-06
R528_RE_B00GTJ8_4_1_C79B6ACXX.IND7	PAIR	16689826	16689826	1	250	8951521	0.536346	830984037	2411174	223724459	223668752	0	0.003958	0.001678	0.000409	93.7686	8570650	0.957452	0	0.49999	0.026684	2e-06
R528_RE_B00GTJ8_4_1_C7ALEACXX.IND12	PAIR	16293310	16293310	1	526	8667296	0.531954	790012415	2341424	213927739	213864247	0	0.004115	0.001664	0.00042	92.4023	8313866	0.959223	0	0.499971	0.025872	1e-06
R528_RE_B00GTJ9_3_1_C79B6ACXX.IND13	PAIR	17264902	17264902	1	1176	9374645	0.542989	878489453	2599225	243721707	243667279	0	0.003595	0.001711	0.000385	94.4526	9036458	0.963925	0	0.499945	0.024843	2e-06
R528_RE_B00GTJ9_6_1_C74LKACXX.IND14	PAIR	14793392	14793392	1	493	8225893	0.556052	763105345	2213761	205886183	205830024	0	0.003732	0.001813	0.000406	93.6897	7881886	0.95818	0	0.499939	0.036944	1e-06

## Sheet: ssTotRNATruseq_100ng
LIBRARY_NAME	CATEGORY	TOTAL_READS	PF_READS	PCT_PF_READS	PF_NOISE_READS	PF_READS_ALIGNED	PCT_PF_READS_ALIGNED	PF_ALIGNED_BASES	PF_HQ_ALIGNED_READS	PF_HQ_ALIGNED_BASES	PF_HQ_ALIGNED_Q20_BASES	PF_HQ_MEDIAN_MISMATCHES	PF_MISMATCH_RATE	PF_HQ_ERROR_RATE	PF_INDEL_RATE	MEAN_READ_LENGTH	READS_ALIGNED_IN_PAIRS	PCT_READS_ALIGNED_IN_PAIRS	BAD_CYCLES	STRAND_BALANCE	PCT_CHIMERAS	PCT_ADAPTER	SAMPLE	LIBRARY	READ_GROUP
R528_RE_B00GTJ6_5_1_C9H0VACXX.IND14	PAIR	15306686	15306686	1	466	7946885	0.519177	700069713	2131619	187664048	187587831	0	0.004884	0.002259	0.00041	89.0905	7550370	0.950104	0	0.5002	0.023341	1e-06
R528_RE_B00GTJ6_6_1_C9H0VACXX.IND16	PAIR	14807694	14807694	1	323	7779093	0.525341	681593353	2078107	182054812	181980835	0	0.004787	0.002163	0.000405	88.7179	7398678	0.951098	0	0.500189	0.022755	1e-06
R528_RE_B00GTJ7_7_1_C9H0VACXX.IND18	PAIR	15062626	15062626	1	361	8877393	0.589366	789197128	2291585	204134948	204056931	0	0.003607	0.001942	0.000343	89.9074	8525244	0.960332	0	0.500025	0.028812	1e-06
R528_RE_B00GTJ7_6_1_C9H0VACXX.IND13	PAIR	15367620	15367620	1	375	9118238	0.593341	809198421	2338984	207929001	207848073	0	0.003604	0.001935	0.000352	89.6985	8806710	0.965835	0	0.500069	0.023785	1e-06
R528_RE_B00GTJ8_5_1_C9H0VACXX.IND7	PAIR	15277156	15277156	1	1209	8164872	0.53445	720020962	2165589	190882681	190805721	0	0.004455	0.002397	0.000388	88.9249	7781092	0.952996	0	0.499959	0.027223	2e-06
R528_RE_B00GTJ8_7_1_C9H0VACXX.IND6	PAIR	14288098	14288098	1	322	7781448	0.54461	689784379	2053330	181991494	181924014	0	0.004299	0.002067	0.000395	89.5822	7461864	0.95893	0	0.500138	0.022042	1e-06
R528_RE_B00GTJ9_7_1_C9H0VACXX.IND15	PAIR	15236924	15236924	1	390	8980013	0.589359	795732222	2279713	201984087	201910891	0	0.003574	0.001849	0.000334	89.5609	8695006	0.968262	0	0.50007	0.020768	1e-06
R528_RE_B00GTJ9_6_1_C9H0VACXX.IND19	PAIR	15123280	15123280	1	309	8977899	0.593648	792572791	2274487	200829857	200751388	0	0.003564	0.001822	0.000336	89.3178	8671028	0.965819	0	0.500021	0.025461	1e-06
