# Supplementary material for: Systematic analysis of TruSeq, SMARTer and SMARTer Ultra-Low RNA-seq kits for standard, low and ultra-low quantity samples
Source: Sci Rep. 2019 May 17;9:7550. doi: 10.1038/s41598-019-43983-0 (PMC6525156; doi:10.1038/s41598-019-43983-0)
Supplement: Supplementary file 3 — Dataset S2 [file 41598_2019_43983_MOESM3_ESM.xlsx]

## Sheet: mRNATruseq_1ug
List of differentially expressed genes for the unstranded mRNA TruSeq 1 ug at 2x25M sampling level
	Gene Symbol	logFC	logCPM	PValue	FDR
ENSG00000167580	AQP2	-14.4318	6.58506	0	0
ENSG00000174358	SLC6A19	-14.1341	6.29548	0	0
ENSG00000185594	SPATA8	-13.9696	6.13556	0	0
ENSG00000147081	AKAP4	-13.4982	5.67774	0	0
ENSG00000113492	AGXT2	-13.3084	5.49347	0	0
ENSG00000148156	ACTL7B	-13.2387	5.42552	0	0
ENSG00000186143	PRR30	-13.229	5.41614	0	0
ENSG00000141200	KIF2B	-13.173	5.36183	0	0
ENSG00000145626	UGT3A1	-13.1492	5.33875	0	0
ENSG00000177143	CETN1	-13.0856	5.27686	0	0
ENSG00000162365	CYP4A22	-12.9737	5.16828	0	0
ENSG00000228075	BOD1L2	-12.9509	7.54605	0	0
ENSG00000170777	TPD52L3	-12.9278	5.12375	0	0
ENSG00000161973	CCDC42	-12.8129	5.01186	0	0
ENSG00000169717	ACTRT2	-12.7627	4.96294	0	0
ENSG00000164113	ADAD1	-12.7254	4.92679	0	0
ENSG00000244067	GSTA2	-12.5548	4.76072	0	0
ENSG00000198033	TUBA3C	-12.5413	7.14558	0	0
ENSG00000002726	AOC1	-12.4646	7.07058	0	0
ENSG00000122304	PRM2	-12.4642	9.13096	0	0
ENSG00000211897	NA	-12.4234	7.03053	0	0
ENSG00000169344	UMOD	-12.194	9.51209	0	0
ENSG00000131183	SLC34A1	-12.1619	6.77557	0	0
ENSG00000162366	PDZK1IP1	-12.121	7.57855	0	0
ENSG00000118245	TNP1	-11.7373	7.20349	0	0
ENSG00000175646	PRM1	-11.6519	8.32901	0	0
ENSG00000124490	CRISP2	-11.5945	6.22386	0	0
ENSG00000166589	CDH16	-11.5622	7.03261	0	0
ENSG00000234186	C16orf82	-11.5073	6.13918	0	0
ENSG00000112273	HDGFL1	-11.326	5.96297	0	0
ENSG00000070915	SLC12A3	-11.155	5.79692	0	0
ENSG00000187003	ACTL7A	-11.1373	5.77973	0	0
ENSG00000197891	SLC22A12	-11.0673	6.55049	0	0
ENSG00000183103	NA	-11.0116	5.65769	0	0
ENSG00000134240	HMGCS2	-10.9269	6.41433	0	0
ENSG00000175520	UBQLN3	-10.8505	6.33977	0	0
ENSG00000066813	ACSM2B	-10.8185	5.47019	0	0
ENSG00000128040	SPINK2	-10.8028	5.45497	0	0
ENSG00000188386	PPP3R2	-10.7881	5.44079	0	0
ENSG00000183747	ACSM2A	-10.6042	5.26219	0	0
ENSG00000151005	TKTL2	-10.5999	5.25798	0	0
ENSG00000104901	DKKL1	-10.5599	5.21898	0	0
ENSG00000203784	LELP1	-10.533	5.19255	0	0
ENSG00000015413	DPEP1	-10.5126	6.53274	0	0
ENSG00000211895	NA	-10.4934	7.65102	0	0
ENSG00000149124	GLYAT	-10.3669	5.03152	0	0
ENSG00000131482	G6PC	-10.3239	7.48546	0	0
ENSG00000186075	ZPBP2	-10.3134	4.9795	0	0
ENSG00000179636	TPPP2	-10.313	4.97903	0	0
ENSG00000176256	HMGB4	-10.2961	4.96282	0	0
ENSG00000171495	MROH2B	-10.2708	4.93816	0	0
ENSG00000168454	TXNDC2	-10.2069	4.87589	0	0
ENSG00000171234	UGT2B7	-10.1911	5.69972	0	0
ENSG00000170950	PGK2	-10.1804	5.68926	0	0
ENSG00000152430	BOLL	-10.1587	4.82919	0	0
ENSG00000166157	NA	-10.1091	5.61999	0	0
ENSG00000124568	SLC17A1	-10.1046	4.77656	0	0
ENSG00000124678	TCP11	-10.0198	7.1884	0	0
ENSG00000144035	NAT8	-9.99486	6.03004	0	0
ENSG00000157060	SHCBP1L	-9.94294	5.4589	0	0
ENSG00000136872	ALDOB	-9.81679	10.2462	0	0
ENSG00000187048	CYP4A11	-9.78902	7.91998	0	0
ENSG00000092345	DAZL	-9.77202	5.29314	0	0
ENSG00000007216	SLC13A2	-9.67922	5.20257	0	0
ENSG00000243955	GSTA1	-9.62231	6.59169	0	0
ENSG00000185972	CCIN	-9.49196	5.02062	0	0
ENSG00000211896	NA	-9.4662	8.41586	0	0
ENSG00000100253	MIOX	-9.43275	7.35693	0	0
ENSG00000122121	XPNPEP2	-9.40126	6.58596	0	0
ENSG00000163206	SMCP	-9.28633	5.34259	0	0
ENSG00000106013	ANKRD7	-9.25661	6.9336	0	0
ENSG00000250799	PRODH2	-9.20743	5.26563	0	0
ENSG00000152086	TUBA3E	-9.14998	5.58916	0	0
ENSG00000122852	SFTPA1	-9.11336	6.92554	0	0
ENSG00000166796	LDHC	-9.05713	6.25168	0	0
ENSG00000010932	FMO1	-9.03979	5.10332	0	0
ENSG00000211899	NA	-9.03418	5.47688	0	0
ENSG00000163467	TSACC	-8.95002	6.14792	0	0
ENSG00000168878	SFTPB	-8.7594	7.33843	0	0
ENSG00000039600	SOX30	-8.70883	5.70468	0	0
ENSG00000184292	TACSTD2	-8.64908	5.10344	0	0
ENSG00000155087	ODF1	-8.54365	5.29922	0	0
ENSG00000140932	CMTM2	-8.49166	5.88522	0	0
ENSG00000007350	TKTL1	-8.42099	5.97769	0	0
ENSG00000118137	APOA1	-8.39081	5.60555	0	0
ENSG00000166840	GLYATL1	-8.39053	5.60545	0	0
ENSG00000139540	SLC39A5	-8.38855	5.60284	0	0
ENSG00000137204	SLC22A7	-8.37669	6.54232	0	0
ENSG00000147378	FATE1	-8.35392	5.36084	0	0
ENSG00000162896	PIGR	-8.3538	7.32571	0	0
ENSG00000124449	IRGC	-8.34455	5.10588	0	0
ENSG00000132437	DDC	-8.32863	6.2831	0	0
ENSG00000261754	NA	-8.28181	4.74676	0	0
ENSG00000113889	KNG1	-8.21692	5.22813	0	0
ENSG00000203942	C10orf62	-8.18693	5.40798	0	0
ENSG00000176160	HSF5	-8.12367	5.52895	0	0
ENSG00000042813	ZPBP	-8.10882	4.87753	0	0
ENSG00000248099	INSL3	-8.06309	5.90617	0	0
ENSG00000065371	ROPN1	-8.04397	4.81453	0	0
ENSG00000158104	HPD	-8.02685	5.25281	0	0
ENSG00000125999	BPIFB1	-7.94726	5.794	0	0
ENSG00000066405	CLDN18	-7.88406	4.90565	0	0
ENSG00000173262	SLC2A14	-7.84094	5.92099	0	0
ENSG00000185686	PRAME	-7.82475	4.84794	0	0
ENSG00000205108	FAM205A	-7.82296	4.84639	0	0
ENSG00000149452	SLC22A8	-7.78639	7.28325	0	0
ENSG00000122194	PLG	-7.76166	6.21478	0	0
ENSG00000130377	ACSBG2	-7.76097	5.84328	0	0
ENSG00000162391	FAM151A	-7.75954	5.17601	0	0
ENSG00000188488	SERPINA5	-7.73504	7.66734	0	0
ENSG00000171864	PRND	-7.68455	5.76973	0	0
ENSG00000124253	PCK1	-7.65249	8.0274	0	0
ENSG00000106328	FSCN3	-7.58064	5.1636	0	0
ENSG00000142748	FCN3	-7.54378	5.73569	0	0
ENSG00000166825	ANPEP	-7.43646	7.77298	0	0
ENSG00000112499	SLC22A2	-7.41282	5.00111	0	0
ENSG00000165376	CLDN2	-7.37209	5.56983	0	0
ENSG00000141255	SPATA22	-7.36517	4.95546	0	0
ENSG00000145864	GABRB2	7.33336	7.68302	0	0
ENSG00000148942	SLC5A12	-7.32086	5.05698	0	0
ENSG00000006047	YBX2	-7.30296	7.53088	0	0
ENSG00000174038	C9orf131	-7.268	5.00582	0	0
ENSG00000111305	GSG1	-7.25808	6.36939	0	0
ENSG00000145692	BHMT	-7.24663	6.07423	0	0
ENSG00000161103	LOC102725072	-7.2342	6.06223	0	0
ENSG00000165140	FBP1	-7.23088	6.705	0	0
ENSG00000010318	PHF7	-7.16091	9.01106	0	0
ENSG00000171227	TMEM37	-7.14225	5.532	0	0
ENSG00000185303	SFTPA2	-7.0916	7.67672	0	0
ENSG00000174963	ZIC4	7.06886	6.07368	0	0
ENSG00000152670	DDX4	-7.02493	5.02156	0	0
ENSG00000147588	PMP2	6.98731	7.03286	0	0
ENSG00000152977	ZIC1	6.98594	7.67568	0	0
ENSG00000250423	KIAA1210	-6.97248	5.08151	0	0
ENSG00000111644	ACRBP	-6.97099	6.8658	0	0
ENSG00000168542	COL3A1	-6.95407	8.13363	0	0
ENSG00000170627	GTSF1	-6.88344	4.99514	0	0
ENSG00000163631	ALB	-6.82355	5.6011	0	0
ENSG00000145491	ROPN1L	-6.78461	6.14877	0	0
ENSG00000111319	SCNN1A	-6.7757	5.79712	0	0
ENSG00000162992	NEUROD1	6.74709	5.97809	0	0
ENSG00000147647	DPYS	-6.73702	5.86672	0	0
ENSG00000009694	TENM1	6.73128	5.85037	0	0
ENSG00000186335	SLC36A2	-6.72812	4.84521	0	0
ENSG00000168676	KCTD19	-6.64869	5.13947	0	0
ENSG00000109943	CRTAM	6.64457	4.96056	0	0
ENSG00000130270	ATP8B3	-6.6312	5.27675	0	0
ENSG00000063127	SLC6A16	-6.6178	5.89855	0	0
ENSG00000108821	COL1A1	-6.61754	8.16838	0	0
ENSG00000161798	AQP5	-6.49957	5.99897	0	0
ENSG00000211445	GPX3	-6.44791	11.4323	0	0
ENSG00000136531	SCN2A	6.43839	7.81294	0	0
ENSG00000224124	NA	-6.43268	6.12124	0	0
ENSG00000102575	ACP5	-6.42711	5.51611	0	0
ENSG00000075886	TUBA3D	-6.40123	6.05545	0	0
ENSG00000170421	KRT8	-6.36554	5.83003	0	0
ENSG00000168484	SFTPC	-6.34691	7.76593	0	0
ENSG00000172461	FUT9	6.34147	6.58927	0	0
ENSG00000204444	APOM	-6.25042	5.17551	0	0
ENSG00000100024	UPB1	-6.21426	5.25643	0	0
ENSG00000142945	KIF2C	-6.21024	5.35968	0	0
ENSG00000087245	MMP2	-6.1973	7.0137	0	0
ENSG00000229344	NA	6.18451	4.56126	0	0
ENSG00000175161	CADM2	6.18283	7.64478	0	0
ENSG00000120251	GRIA2	6.17619	7.68423	0	0
ENSG00000117472	TSPAN1	-6.16513	6.68542	0	0
ENSG00000107611	CUBN	-6.15647	7.26015	0	0
ENSG00000163017	ACTG2	-6.13764	7.12029	0	0
ENSG00000138079	SLC3A1	-6.1263	5.99116	0	0
ENSG00000183508	TENT5C	-6.09714	5.79855	0	0
ENSG00000146006	LRRTM2	6.091	4.99479	0	0
ENSG00000186479	RGS7BP	6.08874	5.4147	0	0
ENSG00000125618	PAX8	-6.08756	5.47862	0	0
ENSG00000125207	PIWIL1	-6.06158	5.53868	0	0
ENSG00000146352	CLVS2	6.02706	6.59371	0	0
ENSG00000124493	GRM4	6.02187	7.10833	0	0
ENSG00000139899	CBLN3	6.01374	6.6928	0	0
ENSG00000197901	SLC22A6	-5.97649	6.27219	0	0
ENSG00000137766	UNC13C	5.97044	6.52228	0	0
ENSG00000163359	COL6A3	-5.96033	7.44311	0	0
ENSG00000184258	CDR1	5.93481	4.43241	0	0
ENSG00000145087	STXBP5L	5.92897	6.32617	0	0
ENSG00000139329	LUM	-5.89226	5.67039	0	0
ENSG00000151917	BEND6	5.88756	5.69319	0	0
ENSG00000005189	REXO5	-5.86712	7.43891	0	0
ENSG00000132872	SYT4	5.85206	7.50375	0	0
ENSG00000157765	SLC34A2	-5.7823	5.69218	0	0
ENSG00000124107	SLPI	-5.77613	5.30487	0	0
ENSG00000101333	PLCB4	5.77455	5.73907	0	0
ENSG00000130600	H19	-5.75489	5.72529	0	0
ENSG00000132749	TESMIN	-5.74944	5.46573	0	0
ENSG00000095932	SMIM24	-5.73953	5.76599	0	0
ENSG00000133116	KL	-5.65214	5.91605	0	0
ENSG00000204291	COL15A1	-5.65085	5.98344	0	0
ENSG00000182389	CACNB4	5.60412	6.67785	0	0
ENSG00000004838	ZMYND10	-5.60001	6.3763	0	0
ENSG00000144285	SCN1A	5.57999	6.17256	0	0
ENSG00000147488	ST18	5.53783	6.05691	0	0
ENSG00000155970	MICU3	5.52226	6.15617	0	0
ENSG00000075702	WDR62	-5.50903	6.48911	0	0
ENSG00000182836	PLCXD3	5.50714	5.90138	0	0
ENSG00000022355	GABRA1	5.48487	7.61101	0	0
ENSG00000153820	SPHKAP	5.48213	5.8099	0	0
ENSG00000185499	MUC1	-5.45916	5.52657	0	0
ENSG00000013588	GPRC5A	-5.43588	5.39176	0	0
ENSG00000130300	PLVAP	-5.40718	5.17378	0	0
ENSG00000135549	PKIB	5.37957	5.5649	0	0
ENSG00000164418	GRIK2	5.36899	5.4375	0	0
ENSG00000175084	DES	-5.34996	7.56115	0	0
ENSG00000257151	PWAR6	5.33576	7.51132	0	0
ENSG00000067715	SYT1	5.31243	9.42244	0	0
ENSG00000116771	AGMAT	-5.29471	5.89128	0	0
ENSG00000163694	RBM47	-5.28032	5.4878	0	0
ENSG00000078018	MAP2	5.27158	9.01744	0	0
ENSG00000164692	COL1A2	-5.26675	8.64071	0	0
ENSG00000131400	NAPSA	-5.2664	5.16941	0	0
ENSG00000069712	NA	5.26244	6.0027	0	0
ENSG00000114279	FGF12	5.26095	6.1713	0	0
ENSG00000114547	ROPN1B	-5.26072	5.39233	0	0
ENSG00000171885	AQP4	5.25706	8.32206	0	0
ENSG00000111254	AKAP3	-5.25394	5.94401	0	0
ENSG00000106483	SFRP4	-5.2103	5.60845	0	0
ENSG00000184408	KCND2	5.19535	5.98656	0	0
ENSG00000155465	SLC7A7	-5.19154	6.22858	0	0
ENSG00000130176	CNN1	-5.17136	7.2977	0	0
ENSG00000077327	SPAG6	-5.1678	5.61092	0	0
ENSG00000163285	GABRG1	5.14403	5.06486	0	0
ENSG00000132840	BHMT2	-5.13667	5.93549	0	0
ENSG00000141401	IMPA2	-5.11687	6.05694	0	0
ENSG00000189056	RELN	5.11677	7.75919	0	0
ENSG00000179542	SLITRK4	5.10243	4.95585	0	0
ENSG00000090382	LYZ	-5.10114	5.41411	0	0
ENSG00000043355	ZIC2	5.09961	6.12084	0	0
ENSG00000111262	KCNA1	5.08571	6.05307	0	0
ENSG00000112936	C7	-5.07941	7.4018	0	0
ENSG00000197959	DNM3	5.06624	7.70178	0	0
ENSG00000118733	OLFM3	5.05959	4.98165	0	0
ENSG00000196735	HLA-DQA1	-5.0539	5.73686	0	0
ENSG00000166482	MFAP4	-5.05127	6.81707	0	0
ENSG00000151150	ANK3	5.01411	7.85152	0	0
ENSG00000176049	JAKMIP2	5.01178	5.02119	0	0
ENSG00000151025	GPR158	4.95353	6.45383	0	0
ENSG00000182621	PLCB1	4.94239	6.39536	0	0
ENSG00000006468	ETV1	4.93953	7.40388	0	0
ENSG00000198626	RYR2	4.91126	6.44207	0	0
ENSG00000115112	TFCP2L1	-4.88347	5.57481	0	0
ENSG00000186472	PCLO	4.87942	7.06862	0	0
ENSG00000134982	APC	4.83627	7.06876	0	0
ENSG00000168702	LRP1B	4.82876	4.86161	0	0
ENSG00000144290	SLC4A10	4.82337	6.6172	0	0
ENSG00000184226	PCDH9	4.82271	6.04516	0	0
ENSG00000143194	MAEL	-4.81868	6.1052	0	0
ENSG00000163071	SPATA18	-4.81747	5.3612	0	0
ENSG00000008277	ADAM22	4.81702	7.39447	0	0
ENSG00000165186	PTCHD1	4.80852	5.10637	0	0
ENSG00000149970	CNKSR2	4.8014	6.76245	0	0
ENSG00000128918	ALDH1A2	-4.77314	5.9533	0	0
ENSG00000125675	GRIA3	4.76845	6.00995	0	0
ENSG00000152578	GRIA4	4.766	6.38664	0	0
ENSG00000134121	CHL1	4.74691	7.12352	0	0
ENSG00000196616	ADH1B	-4.74208	5.81615	0	0
ENSG00000131471	AOC3	-4.73511	6.43377	0	0
ENSG00000091129	NRCAM	4.73322	7.97552	0	0
ENSG00000074410	CA12	-4.72801	7.49228	0	0
ENSG00000179915	NRXN1	4.72755	7.43095	0	0
ENSG00000269996	NA	4.70811	5.401	0	0
ENSG00000144278	GALNT13	4.70385	5.25756	0	0
ENSG00000013293	SLC7A14	4.70296	5.62926	0	0
ENSG00000124212	PTGIS	-4.70202	5.29156	0	0
ENSG00000114757	PEX5L	4.68144	6.56888	0	0
ENSG00000180998	GPR137C	4.67913	5.23342	0	0
ENSG00000115884	SDC1	-4.66389	6.03899	0	0
ENSG00000163521	GLB1L	-4.66201	5.45272	0	0
ENSG00000204305	AGER	-4.66185	6.12357	0	0
ENSG00000109654	TRIM2	4.65098	8.16268	0	0
ENSG00000172260	NEGR1	4.64144	6.74469	0	0
ENSG00000144369	FAM171B	4.63409	6.70643	0	0
ENSG00000104112	SCG3	4.62393	7.12515	0	0
ENSG00000175874	CREG2	4.60308	6.71234	0	0
ENSG00000185477	GPRIN3	4.60254	5.5642	0	0
ENSG00000156463	SH3RF2	-4.5854	5.74975	0	0
ENSG00000099994	SUSD2	-4.5782	5.92543	0	0
ENSG00000185565	LSAMP	4.57338	7.43474	0	0
ENSG00000101489	CELF4	4.55027	6.53784	0	0
ENSG00000021645	NRXN3	4.54792	7.13794	0	0
ENSG00000197860	SGTB	4.5471	6.06851	0	0
ENSG00000124406	ATP8A1	4.5424	7.41033	0	0
ENSG00000170017	ALCAM	4.54048	6.26783	0	0
ENSG00000175471	MCTP1	4.53892	5.338	0	0
ENSG00000138356	AOX1	-4.53852	5.73114	0	0
ENSG00000084453	SLCO1A2	4.53331	6.28684	0	0
ENSG00000152932	RAB3C	4.52044	6.76332	0	0
ENSG00000164114	MAP9	4.51571	5.34018	0	0
ENSG00000144406	UNC80	4.50805	7.12472	0	0
ENSG00000139220	PPFIA2	4.50108	5.8448	0	0
ENSG00000188730	VWC2	4.4926	5.03637	0	0
ENSG00000260918	NA	4.47292	5.19758	0	0
ENSG00000113327	GABRG2	4.47099	6.95957	0	0
ENSG00000185774	KCNIP4	4.45303	5.5762	0	0
ENSG00000112139	MDGA1	4.45027	7.26139	0	0
ENSG00000142173	COL6A2	-4.44419	7.97894	0	0
ENSG00000169933	FRMPD4	4.44173	5.00183	0	0
ENSG00000136541	ERMN	4.42283	7.57075	0	0
ENSG00000136449	MYCBPAP	-4.42137	5.90803	0	0
ENSG00000107863	ARHGAP21	4.41561	8.3192	0	0
ENSG00000104435	STMN2	4.40942	8.8055	0	0
ENSG00000167173	C15orf39	-4.40704	6.21076	0	0
ENSG00000260432	NA	4.39805	5.81185	0	0
ENSG00000250305	TRMT9B	4.39516	6.66856	0	0
ENSG00000108231	LGI1	4.39461	4.86604	0	0
ENSG00000162374	ELAVL4	4.38679	6.08311	0	0
ENSG00000185615	PDIA2	4.36149	5.78442	0	0
ENSG00000253230	LINC00599	4.34101	7.78488	0	0
ENSG00000131711	MAP1B	4.34083	10.0851	0	0
ENSG00000153707	PTPRD	4.33632	7.45363	0	0
ENSG00000126861	OMG	4.32761	6.08623	0	0
ENSG00000011426	ANLN	4.32446	6.70564	0	0
ENSG00000154654	NCAM2	4.31897	6.0513	0	0
ENSG00000007372	PAX6	4.31693	5.78102	0	0
ENSG00000089199	CHGB	4.31417	8.29303	0	0
ENSG00000137941	TTLL7	4.29917	7.12994	0	0
ENSG00000198963	RORB	4.28743	5.5932	0	0
ENSG00000109158	GABRA4	4.2849	5.25528	0	0
ENSG00000142875	PRKACB	4.26696	8.32533	0	0
ENSG00000162692	VCAM1	-4.26497	5.64373	0	0
ENSG00000174640	SLCO2A1	-4.25845	5.72662	0	0
ENSG00000175395	ZNF25	4.24732	5.94835	0	0
ENSG00000153253	SCN3A	4.24428	4.86804	0	0
ENSG00000151320	AKAP6	4.2438	6.86392	0	0
ENSG00000018236	CNTN1	4.241	8.06833	0	0
ENSG00000198677	TTC37	4.22404	6.0618	0	0
ENSG00000106278	PTPRZ1	4.2214	7.29222	0	0
ENSG00000182700	IGIP	4.21723	5.96602	0	0
ENSG00000171385	KCND3	4.21161	6.49965	0	0
ENSG00000197249	SERPINA1	-4.20127	7.24917	0	0
ENSG00000176406	RIMS2	4.19555	6.00309	0	0
ENSG00000123119	NECAB1	4.19078	6.74544	0	0
ENSG00000142494	SLC47A1	-4.18872	6.27852	0	0
ENSG00000205403	CFI	-4.18829	5.79249	0	0
ENSG00000152822	GRM1	4.17174	5.39965	0	0
ENSG00000136267	DGKB	4.1684	4.89015	0	0
ENSG00000114374	USP9Y	4.16517	5.17251	0	0
ENSG00000072840	EVC	-4.1644	5.44475	0	0
ENSG00000152583	SPARCL1	4.16299	10.0726	0	0
ENSG00000070961	ATP2B1	4.15659	7.75402	0	0
ENSG00000196132	MYT1	4.14093	5.11651	0	0
ENSG00000196104	SPOCK3	4.13796	6.50835	0	0
ENSG00000141753	IGFBP4	-4.13709	8.35351	0	0
ENSG00000137801	THBS1	-4.10284	6.83345	0	0
ENSG00000106069	CHN2	4.09196	6.89845	0	0
ENSG00000119888	EPCAM	-4.08515	5.48876	0	0
ENSG00000138814	PPP3CA	4.0815	8.1694	0	0
ENSG00000169851	PCDH7	4.07707	5.34518	0	0
ENSG00000113595	TRIM23	4.07047	5.73649	0	0
ENSG00000100889	PCK2	-4.06589	6.18527	0	0
ENSG00000151835	SACS	4.06216	6.10755	0	0
ENSG00000206052	DOK6	4.05637	5.30773	0	0
ENSG00000155886	SLC24A2	4.05022	7.37743	0	0
ENSG00000029534	ANK1	4.04566	6.24026	0	0
ENSG00000163520	FBLN2	-4.03962	6.66538	0	0
ENSG00000172915	NBEA	4.03773	6.51579	0	0
ENSG00000152495	CAMK4	4.03184	7.45988	0	0
ENSG00000171759	PAH	-4.03098	5.63743	0	0
ENSG00000136750	GAD2	4.02862	5.67533	0	0
ENSG00000237289	CKMT1B	4.02789	6.03599	0	0
ENSG00000154040	CABYR	-4.02774	5.9487	0	0
ENSG00000083067	TRPM3	4.02667	5.81475	0	0
ENSG00000156011	PSD3	4.02137	8.70281	0	0
ENSG00000164588	HCN1	4.01885	5.29949	0	0
ENSG00000107796	ACTA2	-3.98965	7.25591	0	0
ENSG00000171988	JMJD1C	3.98964	6.31741	0	0
ENSG00000119900	OGFRL1	3.98915	6.99516	0	0
ENSG00000177511	ST8SIA3	3.97193	6.71093	0	0
ENSG00000185760	KCNQ5	3.97115	5.6062	0	0
ENSG00000128872	TMOD2	3.96902	8.07996	0	0
ENSG00000111371	SLC38A1	3.95478	7.20752	0	0
ENSG00000102924	CBLN1	3.95467	7.0811	0	0
ENSG00000171724	VAT1L	3.94557	6.59173	0	0
ENSG00000087903	RFX2	-3.94318	6.36858	0	0
ENSG00000167964	RAB26	3.93551	5.3076	0	0
ENSG00000151834	GABRA2	3.91643	5.36405	0	0
ENSG00000178662	CSRNP3	3.91105	5.55618	0	0
ENSG00000183715	OPCML	3.90328	6.97071	0	0
ENSG00000141837	CACNA1A	3.90318	7.60091	0	0
ENSG00000153956	CACNA2D1	3.88984	6.12024	0	0
ENSG00000086570	FAT2	3.885	7.782	0	0
ENSG00000088179	PTPN4	3.88481	6.20837	0	0
ENSG00000078114	NEBL	3.88189	7.31491	0	0
ENSG00000139793	MBNL2	3.88105	7.07868	0	0
ENSG00000084693	AGBL5	-3.88026	7.6235	0	0
ENSG00000175497	DPP10	3.86254	5.11393	0	0
ENSG00000173320	STOX2	3.85882	5.96607	0	0
ENSG00000242808	SOX2-OT	3.85679	7.19292	0	0
ENSG00000164031	DNAJB14	3.85463	6.10593	0	0
ENSG00000122176	FMOD	-3.8361	5.40747	0	0
ENSG00000164434	FABP7	3.83075	5.29121	0	0
ENSG00000158296	SLC13A3	-3.82828	7.90635	0	0
ENSG00000198795	ZNF521	3.81627	5.92549	0	0
ENSG00000112379	ARFGEF3	3.81263	7.0868	0	0
ENSG00000143858	SYT2	3.80876	6.06326	0	0
ENSG00000163539	CLASP2	3.80481	8.07587	0	0
ENSG00000118200	CAMSAP2	3.80422	6.97062	0	0
ENSG00000172995	ARPP21	3.80124	6.75515	0	0
ENSG00000178726	THBD	-3.80062	5.53736	0	0
ENSG00000188994	ZNF292	3.79634	5.31349	0	0
ENSG00000163032	VSNL1	3.7917	9.14146	0	0
ENSG00000100362	PVALB	3.78797	5.76259	0	0
ENSG00000079841	RIMS1	3.78598	6.80416	0	0
ENSG00000198420	TCAF1	3.78465	6.36372	0	0
ENSG00000135298	ADGRB3	3.78059	5.72672	0	0
ENSG00000186462	NAP1L2	3.77575	6.74885	0	0
ENSG00000135241	PNPLA8	3.77147	5.63449	0	0
ENSG00000168026	TTC21A	-3.77062	6.17296	0	0
ENSG00000104722	NEFM	3.76895	8.12175	0	0
ENSG00000100031	GGT1	-3.76845	5.56884	0	0
ENSG00000168280	KIF5C	3.76307	9.21731	0	0
ENSG00000146247	PHIP	3.76168	5.80462	0	0
ENSG00000101335	MYL9	-3.75625	6.5206	0	0
ENSG00000023287	RB1CC1	3.75581	6.81169	0	0
ENSG00000081803	CADPS2	3.75116	7.14128	0	0
ENSG00000108848	LUC7L3	3.74503	7.81303	0	0
ENSG00000156299	TIAM1	3.74011	7.86063	0	0
ENSG00000085224	ATRX	3.73205	6.4826	0	0
ENSG00000142798	HSPG2	-3.73023	7.02569	0	0
ENSG00000196126	HLA-DRB1	-3.72662	7.38589	0	0
ENSG00000106772	PRUNE2	3.72352	7.76641	0	0
ENSG00000119681	LTBP2	-3.72184	6.38964	0	0
ENSG00000152402	GUCY1A2	3.72177	5.65341	0	0
ENSG00000139116	KIF21A	3.7184	6.87123	0	0
ENSG00000174469	CNTNAP2	3.69171	6.67214	0	0
ENSG00000090006	LTBP4	-3.69037	7.7744	0	0
ENSG00000171033	PKIA	3.68945	6.4287	0	0
ENSG00000111341	MGP	-3.67403	6.11755	0	0
ENSG00000197535	MYO5A	3.66342	8.05789	0	0
ENSG00000175426	PCSK1	3.66008	5.29017	0	0
ENSG00000147872	PLIN2	-3.65955	6.71851	0	0
ENSG00000145362	ANK2	3.64881	8.79843	0	0
ENSG00000058866	DGKG	3.64288	5.58546	0	0
ENSG00000078328	RBFOX1	3.63793	7.21136	0	0
ENSG00000118473	SGIP1	3.6379	6.01873	0	0
ENSG00000106638	TBL2	-3.63764	7.03762	0	0
ENSG00000105974	CAV1	-3.61797	6.68693	0	0
ENSG00000186310	NAP1L3	3.59796	7.4967	0	0
ENSG00000163590	PPM1L	3.59759	6.32935	0	0
ENSG00000132424	PNISR	3.59733	7.46535	0	0
ENSG00000183166	CALN1	3.59301	6.80161	0	0
ENSG00000075539	FRYL	3.59294	5.84405	0	0
ENSG00000140092	FBLN5	-3.59035	6.46858	0	0
ENSG00000074706	IPCEF1	3.58827	6.07327	0	0
ENSG00000204116	CHIC1	3.58794	5.44324	0	0
ENSG00000143847	PPFIA4	3.58052	7.63071	0	0
ENSG00000172575	RASGRP1	3.5723	5.39779	0	0
ENSG00000177888	ZBTB41	3.56908	5.39423	0	0
ENSG00000086062	B4GALT1	-3.56323	6.64495	0	0
ENSG00000072041	SLC6A15	3.56214	5.51588	0	0
ENSG00000132639	SNAP25	3.56144	11.0739	0	0
ENSG00000100292	HMOX1	-3.56013	5.91025	0	0
ENSG00000100505	TRIM9	3.55576	7.34813	0	0
ENSG00000198502	HLA-DRB5	-3.55413	6.02445	0	0
ENSG00000160801	PTH1R	-3.54147	6.54995	0	0
ENSG00000134769	DTNA	3.5379	7.86328	0	0
ENSG00000139767	SRRM4	3.53768	6.50983	0	0
ENSG00000165434	PGM2L1	3.52901	6.35747	0	0
ENSG00000154975	CA10	3.52194	6.42956	0	0
ENSG00000118432	CNR1	3.51719	5.73496	0	0
ENSG00000076344	RGS11	3.51383	5.81766	0	0
ENSG00000122545	2007-09-01	3.50806	8.20722	0	0
ENSG00000171951	SCG2	3.50769	6.50268	0	0
ENSG00000107562	CXCL12	-3.50371	6.14749	0	0
ENSG00000129151	BBOX1	-3.49843	6.38596	0	0
ENSG00000138688	KIAA1109	3.49623	7.22395	0	0
ENSG00000079215	SLC1A3	3.48628	9.01588	0	0
ENSG00000184156	KCNQ3	3.48296	6.11787	0	0
ENSG00000151914	DST	3.4823	8.61201	0	0
ENSG00000005810	MYCBP2	3.48036	7.08328	0	0
ENSG00000273079	GRIN2B	3.48006	5.6357	0	0
ENSG00000187244	BCAM	-3.47768	7.10861	0	0
ENSG00000104381	GDAP1	3.47705	6.21614	0	0
ENSG00000164830	OXR1	3.47614	7.27878	0	0
ENSG00000196628	TCF4	3.4697	7.16024	0	0
ENSG00000134318	ROCK2	3.46743	6.36001	0	0
ENSG00000099840	IZUMO4	-3.45814	6.28212	0	0
ENSG00000150995	ITPR1	3.45131	8.02028	0	0
ENSG00000205795	CYS1	-3.44783	6.00799	0	0
ENSG00000077097	TOP2B	3.44564	7.0792	0	0
ENSG00000196361	ELAVL3	3.4397	7.08196	0	0
ENSG00000154429	CCSAP	3.4377	6.23312	0	0
ENSG00000163618	CADPS	3.43298	6.89674	0	0
ENSG00000150471	ADGRL3	3.4304	5.81533	0	0
ENSG00000077264	PAK3	3.42743	5.59703	0	0
ENSG00000101972	STAG2	3.42689	5.89399	0	0
ENSG00000167619	TMEM145	3.41686	5.83391	0	0
ENSG00000155511	GRIA1	3.40532	6.66369	0	0
ENSG00000133392	MYH11	-3.40208	8.11198	0	0
ENSG00000137501	SYTL2	3.39979	5.62093	0	0
ENSG00000247556	OIP5-AS1	3.39854	8.91279	0	0
ENSG00000138078	PREPL	3.38919	8.38296	0	0
ENSG00000175893	ZDHHC21	3.38456	5.69267	0	0
ENSG00000165566	AMER2	3.38221	7.44389	0	0
ENSG00000011083	SLC6A7	3.37697	5.60013	0	0
ENSG00000162989	KCNJ3	3.37588	6.24705	0	0
ENSG00000152910	CNTNAP4	3.36711	6.00314	0	0
ENSG00000002933	TMEM176A	-3.36223	6.22307	0	0
ENSG00000165449	SLC16A9	-3.36093	6.84617	0	0
ENSG00000144357	UBR3	3.35955	6.41858	0	0
ENSG00000129422	MTUS1	3.34994	6.79838	0	0
ENSG00000109670	FBXW7	3.33587	6.61179	0	0
ENSG00000260230	FRRS1L	3.33451	7.06213	0	0
ENSG00000101745	ANKRD12	3.32842	6.01127	0	0
ENSG00000148798	INA	3.32832	7.57584	0	0
ENSG00000107295	SH3GL2	3.32817	8.03159	0	0
ENSG00000138398	PPIG	3.31505	5.76125	0	0
ENSG00000133048	CHI3L1	3.31435	6.54108	0	0
ENSG00000047365	ARAP2	3.3045	5.70899	0	0
ENSG00000060138	YBX3	-3.30313	7.9024	0	0
ENSG00000161036	LRWD1	-3.29547	7.26056	0	0
ENSG00000164187	LMBRD2	3.29154	5.72684	0	0
ENSG00000104093	DMXL2	3.28171	5.94634	0	0
ENSG00000131018	SYNE1	3.27669	8.20655	0	0
ENSG00000135750	KCNK1	3.27481	6.23401	0	0
ENSG00000075234	TTC38	-3.26726	6.08427	0	0
ENSG00000157827	FMNL2	3.26412	7.44255	0	0
ENSG00000177200	CHD9	3.25981	5.76466	0	0
ENSG00000015479	MATR3	3.2538	8.68846	0	0
ENSG00000104327	CALB1	3.25178	6.55547	0	0
ENSG00000008952	SEC62	3.24947	7.24213	0	0
ENSG00000198836	OPA1	3.24638	6.42734	0	0
ENSG00000127914	AKAP9	3.24582	5.81122	0	0
ENSG00000198825	INPP5F	3.24093	7.67314	0	0
ENSG00000167588	GPD1	-3.23588	6.35816	0	0
ENSG00000100852	ARHGAP5	3.23508	7.16982	0	0
ENSG00000177679	SRRM3	3.23501	6.06954	0	0
ENSG00000168502	MTCL1	3.23481	7.13905	0	0
ENSG00000106565	TMEM176B	-3.23309	6.2907	0	0
ENSG00000116675	DNAJC6	3.23058	8.14875	0	0
ENSG00000170242	USP47	3.22994	6.74947	0	0
ENSG00000128656	CHN1	3.229	9.10833	0	0
ENSG00000145675	PIK3R1	3.22852	7.18522	0	0
ENSG00000125144	MT1G	-3.21861	6.40931	0	0
ENSG00000198300	PEG3	3.21741	7.72108	0	0
ENSG00000166206	GABRB3	3.21536	6.48865	0	0
ENSG00000198961	PJA2	3.21473	8.54039	0	0
ENSG00000150672	DLG2	3.21094	6.89229	0	0
ENSG00000177432	NAP1L5	3.20985	6.37305	0	0
ENSG00000213760	ATP6V1G2	3.20844	7.11153	0	0
ENSG00000129159	KCNC1	3.20404	6.94245	0	0
ENSG00000204287	HLA-DRA	-3.20362	8.31063	0	0
ENSG00000138593	SECISBP2L	3.19162	7.32873	0	0
ENSG00000149591	TAGLN	-3.17812	8.14138	0	0
ENSG00000077942	FBLN1	-3.17398	7.215	0	0
ENSG00000075035	WSCD2	3.17175	6.23249	0	0
ENSG00000120694	HSPH1	3.17014	7.32805	0	0
ENSG00000171246	NPTX1	3.16963	8.51106	0	0
ENSG00000131095	GFAP	3.16739	11.3285	0	0
ENSG00000111912	NCOA7	3.1663	6.67269	0	0
ENSG00000069667	RORA	3.15744	5.95514	0	0
ENSG00000011465	DCN	-3.15577	8.23168	0	0
ENSG00000165169	DYNLT3	3.1436	5.80225	0	0
ENSG00000029363	BCLAF1	3.14016	6.95443	0	0
ENSG00000152154	TMEM178A	3.1395	6.59018	0	0
ENSG00000134313	KIDINS220	3.12384	7.12865	0	0
ENSG00000081189	MEF2C	3.11577	7.4342	0	0
ENSG00000214548	MEG3	3.11363	8.62478	0	0
ENSG00000064042	LIMCH1	3.10756	6.98904	0	0
ENSG00000158560	DYNC1I1	3.08906	6.78503	0	0
ENSG00000174373	RALGAPA1	3.08504	6.131	0	0
ENSG00000123200	ZC3H13	3.08368	6.07169	0	0
ENSG00000109738	GLRB	3.0819	5.96911	0	0
ENSG00000110427	KIAA1549L	3.07567	6.84996	0	0
ENSG00000018189	RUFY3	3.07362	7.43745	0	0
ENSG00000174738	NR1D2	3.07087	6.707	0	0
ENSG00000184613	NELL2	3.06653	7.35638	0	0
ENSG00000080345	RIF1	3.06615	5.87661	0	0
ENSG00000187164	SHTN1	3.05348	7.16919	0	0
ENSG00000145335	SNCA	3.05072	6.87697	0	0
ENSG00000104725	NA	3.0378	8.94203	0	0
ENSG00000075292	ZNF638	3.03491	6.62792	0	0
ENSG00000182870	GALNT9	3.03196	5.88243	0	0
ENSG00000161509	GRIN2C	3.02888	6.24263	0	0
ENSG00000258441	LINC00641	3.02345	6.80464	0	0
ENSG00000157227	MMP14	-3.01488	6.09332	0	0
ENSG00000163630	SYNPR	3.01186	6.98551	0	0
ENSG00000167371	PRRT2	3.00384	7.6278	0	0
ENSG00000145824	CXCL14	-3.00312	7.74799	0	0
ENSG00000176974	SHMT1	-2.99914	6.66573	0	0
ENSG00000091428	RAPGEF4	2.99864	7.54693	0	0
ENSG00000178104	PDE4DIP	2.99409	8.36456	0	0
ENSG00000196924	FLNA	-2.98842	9.80093	0	0
ENSG00000186908	ZDHHC17	2.98529	6.40362	0	0
ENSG00000107518	ATRNL1	2.98331	6.42804	0	0
ENSG00000126709	IFI6	-2.98307	7.85101	0	0
ENSG00000223839	FAM95B1	-2.97922	6.23722	0	0
ENSG00000162129	CLPB	-2.9772	6.55298	0	0
ENSG00000138311	ZNF365	2.97357	6.75445	0	0
ENSG00000064787	BCAS1	2.97276	7.71951	0	0
ENSG00000234745	HLA-B	-2.96716	9.26301	0	0
ENSG00000134871	COL4A2	-2.96603	7.80021	0	0
ENSG00000143702	CEP170	2.95712	6.19823	0	0
ENSG00000080824	HSP90AA1	2.94613	10.1218	0	0
ENSG00000167281	RBFOX3	2.94551	7.35096	0	0
ENSG00000046653	GPM6B	2.94519	9.36792	0	0
ENSG00000152377	SPOCK1	2.94338	8.82685	0	0
ENSG00000085365	SCAMP1	2.9431	6.77484	0	0
ENSG00000171735	CAMTA1	2.94189	7.08331	0	0
ENSG00000111731	C2CD5	2.9398	6.1237	0	0
ENSG00000107186	MPDZ	2.93924	6.0945	0	0
ENSG00000154265	ABCA5	2.91933	5.89147	0	0
ENSG00000185518	SV2B	2.9174	7.96891	0	0
ENSG00000157064	NMNAT2	2.91194	7.53865	0	0
ENSG00000178567	EPM2AIP1	2.91072	6.27984	0	0
ENSG00000115977	AAK1	2.90823	7.11058	0	0
ENSG00000165023	DIRAS2	2.90657	8.33885	0	0
ENSG00000010818	HIVEP2	2.90195	6.60586	0	0
ENSG00000019582	CD74	-2.90188	9.91729	0	0
ENSG00000140181	NA	2.90093	6.81313	0	0
ENSG00000172020	GAP43	2.90007	7.61245	0	0
ENSG00000111790	FGFR1OP2	2.89863	5.95566	0	0
ENSG00000153201	RANBP2	2.89157	6.57873	0	0
ENSG00000170579	DLGAP1	2.89004	7.34288	0	0
ENSG00000058404	CAMK2B	2.88853	8.1753	0	0
ENSG00000178233	TMEM151B	2.88571	6.86896	0	0
ENSG00000182667	NTM	2.87853	6.70231	0	0
ENSG00000182670	TTC3	2.8777	8.04858	0	0
ENSG00000023516	AKAP11	2.87414	7.57083	0	0
ENSG00000149131	SERPING1	-2.87347	7.88155	0	0
ENSG00000110675	ELMOD1	2.85849	6.1551	0	0
ENSG00000123560	PLP1	2.85652	11.5719	0	0
ENSG00000073670	ADAM11	2.85621	6.62371	0	0
ENSG00000187730	GABRD	2.85607	6.94282	0	0
ENSG00000205339	IPO7	2.85238	6.82476	0	0
ENSG00000100285	NEFH	2.84963	7.13164	0	0
ENSG00000182718	ANXA2	-2.84609	6.95206	0	0
ENSG00000100095	SEZ6L	2.83833	7.02457	0	0
ENSG00000162728	KCNJ9	2.83281	6.94156	0	0
ENSG00000142871	CYR61	-2.827	6.86309	0	0
ENSG00000204525	HLA-C	-2.8235	8.96047	0	0
ENSG00000155265	GOLGA7B	2.80997	5.99573	0	0
ENSG00000168314	MOBP	2.80569	8.2564	0	0
ENSG00000196950	SLC39A10	2.80119	6.33236	0	0
ENSG00000003393	ALS2	2.80022	6.76131	0	0
ENSG00000131437	KIF3A	2.79077	6.75969	0	0
ENSG00000198932	GPRASP1	2.78323	7.25294	0	0
ENSG00000132485	ZRANB2	2.78266	6.63801	0	0
ENSG00000075711	DLG1	2.77737	6.58004	0	0
ENSG00000116147	TNR	2.7768	6.8666	0	0
ENSG00000136143	SUCLA2	2.7747	6.17596	0	0
ENSG00000115355	CCDC88A	2.7714	6.8134	0	0
ENSG00000168824	NSG1	2.76734	6.59552	0	0
ENSG00000106052	TAX1BP1	2.76697	6.68006	0	0
ENSG00000164985	PSIP1	2.7637	7.31954	0	0
ENSG00000186487	MYT1L	2.76277	6.87795	0	0
ENSG00000150625	GPM6A	2.75185	9.66521	0	0
ENSG00000125814	NAPB	2.74876	8.80767	0	0
ENSG00000197601	FAR1	2.74738	6.37449	0	0
ENSG00000073969	NSF	2.7459	8.01696	0	0
ENSG00000185046	ANKS1B	2.74257	6.51412	0	0
ENSG00000078053	AMPH	2.74003	6.79988	0	0
ENSG00000038219	BOD1L1	2.73863	6.06914	0	0
ENSG00000159082	SYNJ1	2.73488	6.98575	0	0
ENSG00000139910	NOVA1	2.73216	6.56811	0	0
ENSG00000106991	ENG	-2.73179	7.16051	0	0
ENSG00000163536	SERPINI1	2.73095	7.35577	0	0
ENSG00000139970	RTN1	2.72993	9.30902	0	0
ENSG00000087470	DNM1L	2.72913	6.94435	0	0
ENSG00000174607	UGT8	2.72489	6.5772	0	0
ENSG00000125249	RAP2A	2.72245	6.83013	0	0
ENSG00000029725	RABEP1	2.72129	6.26434	0	0
ENSG00000156052	GNAQ	2.71568	7.12773	0	0
ENSG00000110436	SLC1A2	2.71461	9.41081	0	0
ENSG00000065609	SNAP91	2.71419	8.1598	0	0
ENSG00000198910	L1CAM	2.70631	7.67022	0	0
ENSG00000111674	ENO2	2.7014	9.51204	0	0
ENSG00000109107	ALDOC	2.69898	8.66654	0	0
ENSG00000145920	CPLX2	2.69794	9.39058	0	0
ENSG00000117289	NA	-2.69668	9.05547	0	0
ENSG00000164124	TMEM144	2.69626	7.09081	0	0
ENSG00000136928	GABBR2	2.69482	7.37395	0	0
ENSG00000163453	IGFBP7	-2.6913	7.57717	0	0
ENSG00000135426	TESPA1	2.68896	6.23439	0	0
ENSG00000162706	CADM3	2.68837	7.2676	0	0
ENSG00000164176	EDIL3	2.68542	7.69992	0	0
ENSG00000169554	ZEB2	2.68532	7.03703	0	0
ENSG00000150656	CNDP1	2.68115	6.54597	0	0
ENSG00000113578	FGF1	2.68026	7.02696	0	0
ENSG00000184905	TCEAL2	2.66932	6.25817	0	0
ENSG00000182326	C1S	-2.66581	7.07196	0	0
ENSG00000114948	ADAM23	2.66109	6.49899	0	0
ENSG00000204655	MOG	2.6595	7.28959	0	0
ENSG00000134352	IL6ST	2.65636	7.2867	0	0
ENSG00000250510	GPR162	2.6556	6.47092	0	0
ENSG00000058335	RASGRF1	2.65296	7.04112	0	0
ENSG00000133083	DCLK1	2.64551	7.6566	0	0
ENSG00000160307	S100B	2.64009	7.67354	0	0
ENSG00000163513	TGFBR2	-2.63878	6.90458	0	0
ENSG00000124140	SLC12A5	2.63693	8.19903	0	0
ENSG00000130707	ASS1	-2.63291	7.33355	0	0
ENSG00000100167	2003-09-01	2.62219	8.28706	0	0
ENSG00000073464	CLCN4	2.62059	6.96732	0	0
ENSG00000100234	TIMP3	-2.61935	8.5764	0	0
ENSG00000164398	ACSL6	2.61927	6.93224	0	0
ENSG00000184524	CEND1	2.61892	7.08927	0	0
ENSG00000110931	CAMKK2	2.61321	8.55173	0	0
ENSG00000058091	CDK14	2.61111	6.76863	0	0
ENSG00000112186	CAP2	2.60929	6.96766	0	0
ENSG00000103811	CTSH	-2.60246	6.94378	0	0
ENSG00000123983	ACSL3	2.60058	6.9572	0	0
ENSG00000147642	SYBU	2.59643	6.67319	0	0
ENSG00000128683	GAD1	2.59504	6.68537	0	0
ENSG00000175899	A2M	-2.59502	9.35733	0	0
ENSG00000149575	SCN2B	2.59297	6.98698	0	0
ENSG00000132294	EFR3A	2.59241	7.35352	0	0
ENSG00000177311	ZBTB38	2.57913	6.43688	0	0
ENSG00000124785	NRN1	2.57705	6.94773	0	0
ENSG00000074317	SNCB	2.57626	7.87255	0	0
ENSG00000130779	CLIP1	2.57491	6.60539	0	0
ENSG00000135709	KIAA0513	2.5742	8.23576	0	0
ENSG00000166501	PRKCB	2.57084	7.72356	0	0
ENSG00000166922	SCG5	2.56858	7.18778	0	0
ENSG00000117139	KDM5B	-2.56298	7.45199	0	0
ENSG00000231389	HLA-DPA1	-2.56224	7.36642	0	0
ENSG00000172348	RCAN2	2.54234	7.62258	0	0
ENSG00000087266	SH3BP2	-2.54155	6.89134	0	0
ENSG00000061676	NCKAP1	2.53765	7.94626	0	0
ENSG00000136193	SCRN1	2.53639	8.57965	0	0
ENSG00000048540	LMO3	2.53626	6.83022	0	0
ENSG00000115252	PDE1A	2.53274	6.25963	0	0
ENSG00000116539	ASH1L	2.52932	6.8391	0	0
ENSG00000215218	UBE2QL1	2.52762	6.50143	0	0
ENSG00000137285	TUBB2B	2.52399	6.81468	0	0
ENSG00000187957	DNER	2.52366	7.47976	0	0
ENSG00000015592	STMN4	2.5132	6.88479	0	0
ENSG00000105711	SCN1B	2.51291	7.21284	0	0
ENSG00000139190	VAMP1	2.50844	6.47207	0	0
ENSG00000151690	MFSD6	2.5071	6.60054	0	0
ENSG00000126217	MCF2L	2.50671	8.01584	0	0
ENSG00000075340	ADD2	2.50438	7.11515	0	0
ENSG00000168490	PHYHIP	2.49416	8.65431	0	0
ENSG00000144834	TAGLN3	2.49264	7.53352	0	0
ENSG00000213190	MLLT11	2.48838	6.78793	0	0
ENSG00000118523	CTGF	-2.48818	6.78304	0	0
ENSG00000065978	YBX1	-2.48688	8.83932	0	0
ENSG00000176788	BASP1	2.4864	7.88631	0	0
ENSG00000118160	SLC8A2	2.48595	6.86429	0	0
ENSG00000154027	AK5	2.48399	7.42557	0	0
ENSG00000166347	CYB5A	-2.47993	6.71306	0	0
ENSG00000227051	C14orf132	2.47877	7.70097	0	0
ENSG00000149294	NCAM1	2.47512	8.52644	0	0
ENSG00000087250	MT3	2.47149	7.75246	0	0
ENSG00000197879	MYO1C	-2.4668	6.73118	0	0
ENSG00000204592	HLA-E	-2.46345	9.31009	0	0
ENSG00000148053	NTRK2	2.46185	8.35008	0	0
ENSG00000163486	NA	2.45662	7.50271	0	0
ENSG00000129244	ATP1B2	2.44937	8.48093	0	0
ENSG00000180354	MTURN	2.44101	9.7864	0	0
ENSG00000061918	GUCY1B1	2.43953	6.48057	0	0
ENSG00000104833	TUBB4A	2.43741	8.99287	0	0
ENSG00000008056	SYN1	2.43614	8.21381	0	0
ENSG00000099365	STX1B	2.43152	7.67975	0	0
ENSG00000136854	STXBP1	2.42824	9.43841	0	0
ENSG00000109339	MAPK10	2.42723	7.02156	0	0
ENSG00000159784	FAM131B	2.42459	7.20605	0	0
ENSG00000179456	ZBTB18	2.42165	7.99912	0	0
ENSG00000170759	KIF5B	2.41493	7.40465	0	0
ENSG00000146005	PSD2	2.41473	6.48549	0	0
ENSG00000008735	MAPK8IP2	2.4099	7.73897	0	0
ENSG00000105696	TMEM59L	2.40748	7.71624	0	0
ENSG00000133069	TMCC2	2.40515	6.6723	0	0
ENSG00000116983	HPCAL4	2.4039	7.82833	0	0
ENSG00000136811	ODF2	-2.40192	7.21153	0	0
ENSG00000154277	UCHL1	2.38229	8.55313	0	0
ENSG00000108387	2004-09-01	2.3755	8.26678	0	0
ENSG00000083720	OXCT1	2.37213	6.68689	0	0
ENSG00000010404	IDS	2.36742	9.53228	0	0
ENSG00000092051	JPH4	2.36083	7.54732	0	0
ENSG00000172037	LAMB2	-2.35955	7.43293	0	0
ENSG00000124507	PACSIN1	2.35818	8.31488	0	0
ENSG00000106624	AEBP1	-2.35785	7.48571	0	0
ENSG00000103034	NDRG4	2.34942	9.44465	0	0
ENSG00000166963	MAP1A	2.34467	9.50276	0	0
ENSG00000111897	SERINC1	2.34367	9.24953	0	0
ENSG00000182568	SATB1	2.34324	6.58295	0	0
ENSG00000101210	EEF1A2	2.34187	8.63436	0	0
ENSG00000106976	DNM1	2.34137	9.14714	0	0
ENSG00000159164	SV2A	2.33928	8.13883	0	0
ENSG00000160460	SPTBN4	2.33912	6.65708	0	0
ENSG00000137267	TUBB2A	2.33708	7.41209	0	0
ENSG00000157087	ATP2B2	2.33551	8.61882	0	0
ENSG00000116754	SRSF11	2.32612	7.40097	0	0
ENSG00000108309	RUNDC3A	2.31882	7.39078	0	0
ENSG00000087258	GNAO1	2.31811	8.26341	0	0
ENSG00000019505	SYT13	2.31725	6.78838	0	0
ENSG00000145349	CAMK2D	2.31593	6.9698	0	0
ENSG00000132386	SERPINF1	-2.3148	7.14084	0	0
ENSG00000109756	RAPGEF2	2.30992	6.76146	0	0
ENSG00000124299	PEPD	-2.30747	7.38489	0	0
ENSG00000063180	CA11	2.3053	7.47188	0	0
ENSG00000103647	CORO2B	2.30449	7.0829	0	0
ENSG00000153130	SCOC	2.30031	7.15544	0	0
ENSG00000111110	PPM1H	2.29942	6.75027	0	0
ENSG00000155849	ELMO1	2.29766	7.15867	0	0
ENSG00000048740	CELF2	2.29432	7.22825	0	0
ENSG00000088387	DOCK9	2.29371	6.83518	0	0
ENSG00000115241	PPM1G	-2.2892	7.45969	0	0
ENSG00000135472	FAIM2	2.27805	9.26027	0	0
ENSG00000155980	KIF5A	2.27587	10.1473	0	0
ENSG00000120899	PTK2B	2.26409	7.77711	0	0
ENSG00000148700	ADD3	2.26185	7.19033	0	0
ENSG00000068697	LAPTM4A	-2.25774	8.19495	0	0
ENSG00000197457	STMN3	2.25385	8.14373	0	0
ENSG00000089169	RPH3A	2.25159	7.93382	0	0
ENSG00000171368	TPPP	2.25097	8.35023	0	0
ENSG00000143248	RGS5	2.24821	6.97532	0	0
ENSG00000034053	APBA2	2.24713	7.13686	0	0
ENSG00000166974	MAPRE2	2.24558	7.82546	0	0
ENSG00000115461	IGFBP5	-2.24308	8.72648	0	0
ENSG00000225783	MIAT	2.24222	7.45461	0	0
ENSG00000104888	SLC17A7	2.23967	8.9311	0	0
ENSG00000100321	SYNGR1	2.23931	8.51887	0	0
ENSG00000079308	TNS1	-2.23639	8.12542	0	0
ENSG00000131089	ARHGEF9	2.2358	7.15572	0	0
ENSG00000106780	MEGF9	2.23488	6.56104	0	0
ENSG00000080822	CLDND1	2.2337	8.2304	0	0
ENSG00000133318	RTN3	2.23258	9.88615	0	0
ENSG00000170871	KIAA0232	2.23253	6.639	0	0
ENSG00000158710	TAGLN2	-2.22904	7.40218	0	0
ENSG00000183049	CAMK1D	2.22759	7.16424	0	0
ENSG00000166710	B2M	-2.22684	10.358	0	0
ENSG00000198668	CALM1	2.2262	10.8997	0	0
ENSG00000115758	ODC1	-2.2224	6.76104	0	0
ENSG00000082397	EPB41L3	2.21917	7.89985	0	0
ENSG00000160469	BRSK1	2.21417	7.20283	0	0
ENSG00000177098	SCN4B	2.20989	6.7294	0	0
ENSG00000128609	NDUFA5	2.20355	6.85649	0	0
ENSG00000001461	NIPAL3	2.2005	7.32487	0	0
ENSG00000112531	QKI	2.19955	8.79191	0	0
ENSG00000105662	CRTC1	2.19845	6.93452	0	0
ENSG00000156298	TSPAN7	2.19757	8.14961	0	0
ENSG00000124145	SDC4	-2.18949	7.36438	0	0
ENSG00000134986	NREP	2.18916	6.87516	0	0
ENSG00000135439	AGAP2	2.18847	7.0666	0	0
ENSG00000153561	RMND5A	2.1869	7.20959	0	0
ENSG00000007237	GAS7	2.1827	9.15926	0	0
ENSG00000164742	ADCY1	2.18208	7.9513	0	0
ENSG00000017373	NA	2.17383	7.03785	0	0
ENSG00000141367	CLTC	2.1734	8.75768	0	0
ENSG00000130477	UNC13A	2.17175	7.56279	0	0
ENSG00000129625	REEP5	2.16941	7.9286	0	0
ENSG00000186868	MAPT	2.16541	8.63279	0	0
ENSG00000095787	WAC	2.16397	7.67627	0	0
ENSG00000168309	FAM107A	2.1634	9.15834	0	0
ENSG00000169862	CTNND2	2.16303	7.45847	0	0
ENSG00000132718	SYT11	2.15322	9.1045	0	0
ENSG00000133169	BEX1	2.14944	7.03217	0	0
ENSG00000138448	ITGAV	2.1475	6.91093	0	0
ENSG00000018625	ATP1A2	2.14591	9.21149	0	0
ENSG00000126777	KTN1	2.14313	6.84457	0	0
ENSG00000157152	SYN2	2.13859	7.9012	0	0
ENSG00000130540	SULT4A1	2.13595	7.22563	0	0
ENSG00000105270	CLIP3	2.13249	8.29645	0	0
ENSG00000163625	WDFY3	2.12762	6.97457	0	0
ENSG00000067840	PDZD4	2.12722	8.19056	0	0
ENSG00000240694	PNMA2	2.12621	7.7799	0	0
ENSG00000176884	GRIN1	2.12135	8.39358	0	0
ENSG00000118058	KMT2A	2.11826	6.98311	0	0
ENSG00000170091	NSG2	2.11325	7.46462	0	0
ENSG00000084731	KIF3C	2.11122	7.83998	0	0
ENSG00000115310	RTN4	2.10535	9.48727	0	0
ENSG00000157106	SMG1	2.10351	7.35893	0	0
ENSG00000092148	HECTD1	2.10282	6.95691	0	0
ENSG00000109846	CRYAB	2.09249	8.74727	0	0
ENSG00000131771	PPP1R1B	2.08856	6.89283	0	0
ENSG00000150867	PIP4K2A	2.07987	7.76721	0	0
ENSG00000128245	YWHAH	2.07823	9.11243	0	0
ENSG00000054356	PTPRN	2.07162	7.07147	0	0
ENSG00000167654	ATCAY	2.06797	7.16465	0	0
ENSG00000092964	DPYSL2	2.06314	9.27744	0	0
ENSG00000154122	ANKH	2.06291	7.27073	0	0
ENSG00000054523	KIF1B	2.05357	8.81539	0	0
ENSG00000099204	ABLIM1	2.03567	8.86226	0	0
ENSG00000115414	FN1	-2.02236	8.52537	0	0
ENSG00000204681	GABBR1	2.01696	8.62722	0	0
ENSG00000137642	SORL1	2.00894	8.14608	0	0
ENSG00000197106	SLC6A17	1.99957	7.44215	0	0
ENSG00000240583	AQP1	-1.99361	8.65753	0	0
ENSG00000117016	RIMS3	1.98944	8.03932	0	0
ENSG00000091513	TF	1.97591	8.74814	0	0
ENSG00000184602	SNN	1.96683	7.51971	0	0
ENSG00000130558	OLFM1	1.95141	8.53846	0	0
ENSG00000187189	TSPYL4	1.93519	7.86537	0	0
ENSG00000050165	DKK3	1.932	8.8893	0	0
ENSG00000074211	PPP2R2C	1.92828	7.694	0	0
ENSG00000127603	MACF1	1.92601	8.42116	0	0
ENSG00000154917	RAB6B	1.91606	8.04973	0	0
ENSG00000170027	YWHAG	1.89964	9.52488	0	0
ENSG00000210082	NA	1.87526	14.1085	0	0
ENSG00000203879	GDI1	1.86914	9.05657	0	0
ENSG00000242265	PEG10	1.86363	8.04306	0	0
ENSG00000143933	CALM2	1.86313	9.66508	0	0
ENSG00000116016	EPAS1	-1.85583	8.91085	0	0
ENSG00000167552	TUBA1A	1.84061	9.1494	0	0
ENSG00000171766	GATM	-1.83181	9.04968	0	0
ENSG00000100345	MYH9	-1.82537	9.0661	0	0
ENSG00000166913	YWHAB	1.81733	8.62771	0	0
ENSG00000197971	MBP	1.80185	11.8708	0	0
ENSG00000198794	SCAMP5	1.79495	8.27033	0	0
ENSG00000171867	PRNP	1.7917	9.18805	0	0
ENSG00000171617	ENC1	1.66848	8.86564	0	0
ENSG00000165795	NDRG2	1.56104	9.50326	0	0
ENSG00000087460	GNAS	1.54241	10.3742	0	0
ENSG00000176595	KBTBD11	2.05025	7.10088	9.88131291682493e-324	2.27270197086973e-322
ENSG00000135677	GNS	-1.94816	7.51649	1.77863632502849e-322	4.09580420402393e-321
ENSG00000149557	FEZ1	1.96572	8.04899	1.07706310793392e-321	2.47625701695633e-320
ENSG00000101842	VSIG1	-5.20532	4.98032	5.00982564883024e-321	1.15062948259968e-319
ENSG00000177673	TEX44	-12.7209	4.92213	9.53546696473606e-321	2.18762386665587e-319
ENSG00000114857	NKTR	2.27693	6.71052	9.61451746807066e-321	2.20333515419362e-319
ENSG00000087495	PHACTR3	2.76561	5.93245	9.98012604599318e-321	2.28465835949909e-319
ENSG00000211890	NA	-12.8289	5.02702	1.19761512551918e-320	2.73860587489803e-319
ENSG00000089335	ZNF302	3.59143	5.45368	3.28306621661508e-320	7.49917540540136e-319
ENSG00000165525	NEMF	3.20903	5.49438	5.72671490094589e-320	1.30667517618218e-318
ENSG00000211459	NA	1.44957	11.6994	7.35960186045121e-320	1.67742697747791e-318
ENSG00000174672	BRSK2	2.23512	6.6513	1.41391706526848e-319	3.21915388466906e-318
ENSG00000164211	STARD4	3.28996	5.39802	2.76587829854847e-319	6.29042404022492e-318
ENSG00000108679	LGALS3BP	-2.28845	8.03821	2.77961332350285e-319	6.31481112050364e-318
ENSG00000151229	SLC2A13	3.60461	5.65613	7.16973243275442e-319	1.62707921783846e-317
ENSG00000168016	TRANK1	2.56728	6.2162	8.10648089726942e-319	1.837673711247e-317
ENSG00000108753	NA	-8.58932	4.66587	1.29645295796972e-318	2.93578006316858e-317
ENSG00000132640	BTBD3	2.0353	7.29622	2.47275903218377e-318	5.59345008022748e-317
ENSG00000151746	BICD1	3.6588	5.28905	6.53744698183262e-318	1.47719531336463e-316
ENSG00000176749	CDK5R1	1.99911	7.36242	1.00345424362261e-317	2.26495502154294e-316
ENSG00000167766	ZNF83	3.06628	5.69876	1.79472409058837e-317	4.04662036423295e-316
ENSG00000204789	NA	4.02025	4.94488	3.83917464999849e-317	8.64700892110466e-316
ENSG00000006071	ABCC8	3.15281	5.70724	1.07210120665273e-316	2.41211268166433e-315
ENSG00000010379	SLC6A13	-3.57225	5.48991	1.35147062609367e-316	3.03740488534272e-315
ENSG00000070808	CAMK2A	1.67455	9.28638	1.59684813147446e-316	3.58504373416376e-315
ENSG00000111052	LIN7A	2.98361	5.63598	2.34412079039272e-316	5.25709827145273e-315
ENSG00000040341	STAU2	2.57349	6.16555	2.66359989175342e-316	5.96720364652371e-315
ENSG00000171798	KNDC1	2.23936	6.86908	4.18449323641699e-316	9.36442248556499e-315
ENSG00000161992	PRR35	4.1876	4.90883	9.52530087238097e-316	2.12938202543436e-314
ENSG00000151552	QDPR	1.77473	8.03438	1.36717580698004e-315	3.05306810424566e-314
ENSG00000120645	IQSEC3	2.64154	6.62539	4.32872421469408e-315	9.65627851698135e-314
ENSG00000136628	EPRS	2.81724	6.14748	1.17402806153155e-314	2.61617368995404e-313
ENSG00000211677	NA	-9.0845	4.62484	1.87472981994857e-314	4.17316450048381e-313
ENSG00000147548	NSD3	2.34192	6.60131	2.42778110801917e-314	5.39853044052318e-313
ENSG00000158528	PPP1R9A	2.83326	5.79713	3.66774971804717e-314	8.1471444743567e-313
ENSG00000196154	S100A4	-4.35852	5.37361	5.99570351006644e-314	1.33041171325376e-312
ENSG00000234420	ZNF37BP	3.84292	5.01937	6.23153062078308e-314	1.38127870599602e-312
ENSG00000197256	KANK2	-2.59035	6.67695	1.10353188405898e-313	2.44350159206027e-312
ENSG00000154127	UBASH3B	3.79452	5.36481	3.08554859970743e-313	6.82498613789941e-312
ENSG00000124782	RREB1	-3.72728	5.44215	3.10556321838783e-313	6.86201845377793e-312
ENSG00000159625	DRC7	-6.77895	4.78375	7.83789834044649e-313	1.73003042421936e-311
ENSG00000157680	DGKI	4.11307	5.08912	1.34186730728551e-312	2.95873980719991e-311
ENSG00000157103	SLC6A1	1.86096	7.76809	1.37712825506342e-312	3.03329856937232e-311
ENSG00000145794	MEGF10	4.16275	4.97388	2.39027469651458e-312	5.25935677977084e-311
ENSG00000135269	TES	-4.32629	5.17219	3.10335501354971e-312	6.82120034372381e-311
ENSG00000156976	EIF4A2	1.79339	9.40658	3.76606334971305e-312	8.26917092985667e-311
ENSG00000141447	OSBPL1A	2.05119	7.18533	3.94292885302169e-312	8.64845974048242e-311
ENSG00000109436	TBC1D9	2.21049	6.44812	4.50551317323236e-312	9.87211136149505e-311
ENSG00000162482	AKR7A3	-4.97273	5.06536	8.87393322016008e-312	1.94235392164441e-310
ENSG00000134463	ECHDC3	-4.77915	5.22091	1.53686780980449e-311	3.36043598579672e-310
ENSG00000113763	UNC5A	2.47671	6.29222	6.60916479149139e-311	0
ENSG00000169085	VXN	2.24696	6.78633	7.76748415828143e-311	0
ENSG00000197210	NA	-8.53774	4.61568	0	2.35129e-308
ENSG00000063015	SEZ6	3.01934	5.69381	0	2.57265e-308
ENSG00000183454	GRIN2A	2.97671	5.69251	0	7.93952e-308
ENSG00000132970	WASF3	1.85747	7.38905	0	1.91473e-307
ENSG00000158445	KCNB1	2.22193	6.52684	0	1.94236e-307
ENSG00000116750	UCHL5	3.18386	5.39888	0	2.18142e-307
ENSG00000167635	ZNF146	3.18493	5.38988	0	3.01192e-307
ENSG00000108797	CNTNAP1	1.99189	7.30579	0	4.77554e-307
ENSG00000156222	SLC28A1	-7.87129	4.6471	2.44448e-308	5.28437e-307
ENSG00000138792	ENPEP	-4.92415	5.17461	3.97307e-308	8.57994e-307
ENSG00000171532	NEUROD2	3.98743	5.43313	9.06907e-308	1.95647e-306
ENSG00000131126	TEX101	-8.15739	4.62595	1.01711e-307	2.19196e-306
ENSG00000224078	IPW	2.05093	7.48341	1.16586e-307	2.50996e-306
ENSG00000105655	ISYNA1	-3.00347	6.60531	1.2247e-307	2.63391e-306
ENSG00000186118	TEX38	-9.48187	5.01044	1.33361e-307	2.86521e-306
ENSG00000198467	TPM2	-2.28147	7.33133	3.11079e-307	6.67658e-306
ENSG00000164825	DEFB1	-6.39791	4.72431	3.15215e-307	6.75843e-306
ENSG00000117020	AKT3	2.42286	6.45861	3.41398e-307	7.31234e-306
ENSG00000146674	IGFBP3	-2.53375	6.60006	5.7825e-307	1.23728e-305
ENSG00000184937	WT1	-6.93905	4.68769	6.24028e-307	1.33387e-305
ENSG00000107130	NCS1	1.76678	8.63391	2.25188e-306	4.80851e-305
ENSG00000196876	SCN8A	2.64815	6.11715	2.71617e-306	5.79404e-305
ENSG00000165156	ZHX1	3.36589	5.44559	3.59602e-306	7.66311e-305
ENSG00000196220	SRGAP3	2.04841	6.83393	3.74611e-306	7.97485e-305
ENSG00000039319	ZFYVE16	2.73679	5.93423	4.62408e-306	9.83391e-305
ENSG00000159409	CELF3	2.65771	6.29103	1.86514e-305	3.96253e-304
ENSG00000171401	KRT13	-9.91511	4.59225	2.05439e-305	4.36016e-304
ENSG00000105605	CACNG7	2.58567	6.32236	7.50612e-305	1.59147e-303
ENSG00000143845	ETNK2	-4.73471	5.57049	4.78191e-304	1.01285e-302
ENSG00000109861	CTSC	-2.81298	6.03979	1.72347e-303	3.64676e-302
ENSG00000140623	2012-09-01	-5.42328	5.11823	2.12738e-303	4.49688e-302
ENSG00000163239	TDRD10	-5.72062	4.83747	2.98708e-303	6.30775e-302
ENSG00000204186	ZDBF2	3.38234	5.2713	2.14997e-302	4.53549e-301
ENSG00000155816	FMN2	3.00885	5.69217	2.30826e-302	4.86452e-301
ENSG00000151090	THRB	2.75398	5.76666	2.55325e-302	5.3754e-301
ENSG00000041982	TNC	-2.6513	6.20054	2.75619e-302	5.79685e-301
ENSG00000168785	TSPAN5	1.98917	7.06312	6.36057e-302	1.33642e-300
ENSG00000130294	KIF1A	2.14376	9.76975	1.27942e-301	2.68507e-300
ENSG00000124602	UNC5CL	-4.91585	4.92625	1.28049e-301	2.68507e-300
ENSG00000135454	B4GALNT1	2.59792	5.98514	1.46451e-301	3.06786e-300
ENSG00000163531	NFASC	1.84969	7.9073	2.68189e-301	5.61244e-300
ENSG00000169946	ZFPM2	3.28599	5.27827	2.86079e-301	5.98086e-300
ENSG00000118276	B4GALT6	3.20988	5.92299	6.48986e-301	1.35544e-299
ENSG00000137225	CAPN11	-7.10025	4.69871	1.0511e-300	2.19309e-299
ENSG00000132563	REEP2	2.33269	6.89929	1.13981e-300	2.37582e-299
ENSG00000168658	VWA3B	-5.41023	4.99502	1.43944e-300	2.99739e-299
ENSG00000215788	TNFRSF25	2.82384	5.71339	1.54687e-300	3.21788e-299
ENSG00000102452	NALCN	3.07807	5.41357	1.62388e-300	3.37475e-299
ENSG00000135968	GCC2	2.9387	5.61807	1.66547e-300	3.45774e-299
ENSG00000177807	KCNJ10	2.10786	6.973	1.72217e-300	3.57192e-299
ENSG00000176454	LPCAT4	2.10427	6.60087	2.77603e-300	5.75203e-299
ENSG00000021300	PLEKHB1	1.94041	8.54046	6.88123e-300	1.42441e-298
ENSG00000231976	FAM238B	-6.25104	4.8354	1.15759e-299	2.39383e-298
ENSG00000124374	PAIP2B	2.12162	6.61829	4.60265e-299	9.50867e-298
ENSG00000113916	BCL6	2.08982	6.72427	9.15931e-299	1.89037e-297
ENSG00000169139	UBE2V2	2.46876	6.19002	1.18846e-298	2.45043e-297
ENSG00000188580	NKAIN2	3.4728	5.13737	3.12324e-298	6.43332e-297
ENSG00000121691	CAT	-2.21999	6.76649	6.94463e-298	1.42907e-296
ENSG00000176387	HSD11B2	-4.11002	5.45534	6.99976e-298	1.439e-296
ENSG00000035403	VCL	-2.07933	7.19436	1.58184e-297	3.24873e-296
ENSG00000103723	AP3B2	2.18915	6.59637	2.1196e-297	4.34892e-296
ENSG00000178093	TSSK6	-5.54762	5.2371	3.0395e-297	6.23022e-296
ENSG00000164920	OSR2	-12.3414	4.55296	3.4877e-297	7.14196e-296
ENSG00000161921	CXCL16	-2.90966	5.9676	7.55811e-297	1.5462e-295
ENSG00000105281	SLC1A5	-4.25985	5.64046	8.18878e-297	1.67359e-295
ENSG00000150628	SPATA4	-7.07189	4.67137	9.88052e-297	2.01738e-295
ENSG00000167123	CERCAM	2.08384	7.67544	1.76467e-296	3.59954e-295
ENSG00000119703	ZC2HC1C	-4.17114	5.1684	1.98514e-296	4.04532e-295
ENSG00000117152	RGS4	2.27305	7.83586	3.12347e-296	6.35884e-295
ENSG00000136237	RAPGEF5	2.1441	7.46243	9.2038e-296	1.87191e-294
ENSG00000130643	CALY	2.66114	5.855	1.20068e-295	2.43965e-294
ENSG00000115365	LANCL1	1.83882	8.24758	2.63108e-295	5.34087e-294
ENSG00000155744	FAM126B	2.98726	5.90826	3.73492e-295	7.57422e-294
ENSG00000112851	ERBIN	2.49654	6.32442	4.33908e-295	8.79094e-294
ENSG00000178538	CA8	3.01493	5.53487	6.59822e-295	1.3355e-293
ENSG00000164626	KCNK5	-9.36383	4.89598	9.60484e-295	1.94218e-293
ENSG00000141371	C17orf64	-9.85579	4.53443	1.01593e-294	2.05231e-293
ENSG00000205269	TMEM170B	2.73551	5.84602	1.04441e-294	2.10781e-293
ENSG00000180638	SLC47A2	-4.8317	4.90391	1.08761e-294	2.19289e-293
ENSG00000145284	SCD5	1.5735	8.52623	2.49921e-294	5.0342e-293
ENSG00000157110	RBPMS	-3.11796	5.87128	5.6717e-294	1.14136e-292
ENSG00000145990	GFOD1	2.38464	6.45256	6.31052e-294	1.2687e-292
ENSG00000173838	2010-03-01	-6.4071	4.73315	1.03711e-293	2.08306e-292
ENSG00000186280	KDM4D	-4.65399	4.94391	2.79447e-293	5.60738e-292
ENSG00000155097	ATP6V1C1	2.11594	7.26668	4.23302e-293	8.48587e-292
ENSG00000101349	PAK5	4.40499	4.7972	8.84201e-293	1.77085e-291
ENSG00000135248	FAM71F1	-7.30866	4.55716	1.10707e-292	2.21509e-291
ENSG00000136826	KLF4	-3.31227	5.51162	1.30798e-292	2.61459e-291
ENSG00000120129	DUSP1	-1.85266	7.70308	2.86108e-292	5.71371e-291
ENSG00000147003	CLTRN	-7.05462	5.16125	3.26154e-292	6.50725e-291
ENSG00000166200	COPS2	2.70858	5.7595	9.46834e-292	1.88728e-290
ENSG00000153291	SLC25A27	2.93855	5.79526	4.72313e-291	9.40545e-290
ENSG00000182013	PNMA8A	1.90137	7.28096	5.71756e-291	1.13749e-289
ENSG00000124795	DEK	2.72232	5.87004	5.77674e-291	1.14817e-289
ENSG00000126467	TSKS	-7.49788	5.08323	5.85377e-291	1.16238e-289
ENSG00000088899	LZTS3	1.93828	7.78096	6.40234e-291	1.27011e-289
ENSG00000100503	NIN	3.27182	5.27654	6.50651e-291	1.28956e-289
ENSG00000062194	GPBP1	2.3314	6.62011	1.2088e-290	2.39351e-289
ENSG00000050748	MAPK9	1.93914	7.37434	1.9335e-290	3.82486e-289
ENSG00000150627	WDR17	4.19377	4.7036	2.84783e-290	5.62829e-289
ENSG00000088538	DOCK3	1.90005	7.08688	3.59652e-290	7.10127e-289
ENSG00000110195	FOLR1	-4.68139	4.97032	4.45163e-290	8.7814e-289
ENSG00000168710	AHCYL1	1.63275	8.4309	4.50472e-290	8.87777e-289
ENSG00000070731	ST6GALNAC2	-5.07083	4.81823	5.16603e-290	1.01715e-288
ENSG00000015171	ZMYND11	2.15212	6.94488	1.1823e-289	2.32566e-288
ENSG00000145819	ARHGAP26	2.04964	6.80469	1.6622e-289	3.26661e-288
ENSG00000179344	HLA-DQB1	-4.33779	5.46443	8.90761e-289	1.74891e-287
ENSG00000176732	PFN4	-6.00139	4.67022	3.4486e-288	6.76462e-287
ENSG00000177469	CAVIN1	-2.07895	7.46502	6.30633e-288	1.23586e-286
ENSG00000099338	CATSPERG	-3.73086	5.26961	6.53476e-288	1.27943e-286
ENSG00000157214	STEAP2	3.22386	5.26113	9.87968e-288	1.93253e-286
ENSG00000234456	MAGI2-AS3	2.73557	5.82916	1.04958e-287	2.05114e-286
ENSG00000171316	CHD7	2.71425	5.8299	2.84781e-287	5.56012e-286
ENSG00000196475	GK2	-12.2985	4.51132	7.77472e-287	1.51654e-285
ENSG00000183775	KCTD16	3.54432	4.99809	1.40737e-286	2.74267e-285
ENSG00000182492	BGN	-2.01979	7.37865	1.74783e-286	3.403e-285
ENSG00000213719	CLIC1	-2.73307	6.17818	2.026e-286	3.94093e-285
ENSG00000182916	TCEAL7	2.78254	5.87848	7.34437e-286	1.42729e-284
ENSG00000163191	S100A11	-2.82473	5.90069	8.12858e-286	1.57822e-284
ENSG00000184672	RALYL	3.52971	5.34458	1.4866e-285	2.88367e-284
ENSG00000204130	RUFY2	2.88092	5.53346	3.72235e-285	7.21385e-284
ENSG00000145734	BDP1	2.88562	5.52249	9.57794e-285	1.85448e-283
ENSG00000048649	RSF1	2.81544	5.59523	7.24564e-284	1.4016e-282
ENSG00000167107	ACSF2	-2.82711	6.36837	1.20962e-283	2.33774e-282
ENSG00000179409	GEMIN4	-2.7539	5.96573	1.34946e-283	2.60559e-282
ENSG00000163586	FABP1	-7.59407	4.62441	1.8072e-283	3.48621e-282
ENSG00000105855	ITGB8	2.69899	5.75733	2.02504e-283	3.90285e-282
ENSG00000168065	SLC22A11	-8.49308	4.95127	3.21541e-283	6.19137e-282
ENSG00000115524	SF3B1	1.72153	7.78745	4.66713e-283	8.97844e-282
ENSG00000001561	ENPP4	2.90062	5.62476	1.00501e-282	1.93162e-281
ENSG00000008710	PKD1	2.40497	9.0915	2.20173e-282	4.22784e-281
ENSG00000167315	ACAA2	-2.49632	6.25049	3.03069e-282	5.81433e-281
ENSG00000087086	FTL	-1.45683	10.4953	4.88721e-282	9.36746e-281
ENSG00000112697	TMEM30A	1.72197	8.01676	6.15641e-282	1.17894e-280
ENSG00000091622	PITPNM3	2.10088	6.50712	6.5671e-282	1.25644e-280
ENSG00000138606	SHF	2.95753	5.4212	7.46821e-282	1.42754e-280
ENSG00000137502	RAB30	2.99117	5.55377	9.73912e-282	1.85992e-280
ENSG00000135905	DOCK10	3.52244	5.03386	1.97561e-281	3.76948e-280
ENSG00000173114	LRRN3	4.49837	4.47653	2.05835e-281	3.92378e-280
ENSG00000065559	MAP2K4	2.30614	6.4846	2.98725e-281	5.68933e-280
ENSG00000040731	CDH10	4.41409	4.7221	5.35995e-281	1.0199e-279
ENSG00000196227	FAM217B	2.70407	5.80465	7.93783e-281	1.50905e-279
ENSG00000039068	CDH1	-4.66343	5.15436	8.87866e-281	1.68638e-279
ENSG00000109189	USP46	2.13873	6.45348	1.09829e-280	2.08416e-279
ENSG00000152518	ZFP36L2	-2.01259	6.83279	1.26745e-280	2.40301e-279
ENSG00000105409	ATP1A3	1.7569	9.43927	2.01627e-280	3.81926e-279
ENSG00000119138	KLF9	1.96651	7.11525	4.79181e-280	9.06854e-279
ENSG00000163913	IFT122	-2.037	6.98079	5.88347e-280	1.11245e-278
ENSG00000056097	ZFR	1.93066	7.07496	6.07574e-280	1.14777e-278
ENSG00000168004	HRASLS5	-3.393	5.42896	7.04626e-280	1.32991e-278
ENSG00000170748	RBMXL2	-8.34608	4.42927	7.91603e-280	1.49273e-278
ENSG00000100697	DICER1	2.08484	6.4102	3.82757e-279	7.21117e-278
ENSG00000197651	CCER1	-12.1767	4.39258	5.36499e-279	1.00986e-277
ENSG00000178772	CPN2	-9.71893	4.40136	1.67657e-278	3.15301e-277
ENSG00000170915	PAQR8	1.90332	6.92786	2.12662e-278	3.9958e-277
ENSG00000198848	CES1	-5.23826	4.7504	2.20985e-278	4.14846e-277
ENSG00000169594	BNC1	-5.91624	4.58856	3.48005e-278	6.52711e-277
ENSG00000164402	2008-09-01	1.74772	7.76075	1.27311e-277	2.38569e-276
ENSG00000133477	FAM83F	-5.75359	4.6363	1.30967e-277	2.45201e-276
ENSG00000076641	PAG1	2.90644	5.50225	2.28793e-277	4.27972e-276
ENSG00000156475	PPP2R2B	2.3106	6.24986	2.35138e-277	4.39449e-276
ENSG00000135049	AGTPBP1	2.85196	5.58479	2.4689e-277	4.61001e-276
ENSG00000143006	DMRTB1	-12.4895	4.69694	3.79563e-277	7.08101e-276
ENSG00000113240	CLK4	2.70079	5.83197	6.98812e-277	1.30252e-275
ENSG00000067842	ATP2B3	2.4852	6.01039	9.09634e-277	1.69397e-275
ENSG00000253738	OTUD6B-AS1	3.04606	5.7097	1.77206e-276	3.2971e-275
ENSG00000085433	WDR47	2.21893	6.69841	2.12187e-276	3.94446e-275
ENSG00000126583	PRKCG	2.36826	6.1828	3.76865e-276	6.99954e-275
ENSG00000254377	MIR124-2HG	4.67002	4.41055	5.84344e-276	1.08435e-274
ENSG00000026025	VIM	-1.86171	7.56724	1.54129e-275	2.85759e-274
ENSG00000148795	CYP17A1	-4.90015	4.75757	3.12379e-275	5.78646e-274
ENSG00000092820	EZR	-1.85653	7.25414	3.3192e-275	6.14301e-274
ENSG00000132535	DLG4	1.68912	8.07189	4.10053e-275	7.58237e-274
ENSG00000171130	ATP6V0E2	1.95041	7.21996	4.48926e-275	8.29386e-274
ENSG00000102468	HTR2A	4.60169	4.44138	7.05924e-275	1.30304e-273
ENSG00000198105	ZNF248	3.29273	5.21986	8.05337e-275	1.48523e-273
ENSG00000152795	HNRNPDL	1.55645	8.19369	2.34188e-274	4.31518e-273
ENSG00000123095	BHLHE41	2.42592	6.17838	2.70469e-274	4.97933e-273
ENSG00000070182	SPTB	2.38566	6.65794	4.60729e-274	8.47458e-273
ENSG00000106460	TMEM106B	2.45128	6.27723	6.08581e-274	1.11843e-272
ENSG00000023171	GRAMD1B	1.64514	7.73144	8.38761e-274	1.5401e-272
ENSG00000083097	DOP1A	3.05253	5.59698	1.35317e-273	2.48247e-272
ENSG00000221823	PPP3R1	2.00489	6.95992	1.71416e-273	3.14198e-272
ENSG00000184012	TMPRSS2	-7.93618	4.41127	1.90593e-273	3.49043e-272
ENSG00000132466	ANKRD17	2.05693	6.65323	2.20819e-273	4.04045e-272
ENSG00000154678	PDE1C	3.13061	5.65159	2.56508e-273	4.68938e-272
ENSG00000102003	SYP	2.03951	8.55021	3.14528e-273	5.74507e-272
ENSG00000135090	TAOK3	2.69892	5.6856	8.38108e-273	1.52953e-271
ENSG00000139998	RAB15	2.04519	6.67188	3.18552e-272	5.80844e-271
ENSG00000197747	S100A10	-2.63695	6.11005	1.23606e-271	2.25186e-270
ENSG00000110713	NUP98	-1.9276	7.2808	1.39195e-271	2.53366e-270
ENSG00000157782	CABP1	1.96592	6.92444	2.08837e-271	3.798e-270
ENSG00000114166	KAT2B	2.62724	6.03764	9.00059e-271	1.63547e-269
ENSG00000196622	NA	-7.9218	4.39721	9.10772e-271	1.6535e-269
ENSG00000137124	ALDH1B1	-2.97006	5.59739	1.11435e-270	2.02135e-269
ENSG00000129910	CDH15	5.4702	4.46071	3.49674e-270	6.33735e-269
ENSG00000260966	NA	4.69892	4.3873	3.53347e-270	6.39839e-269
ENSG00000164089	ETNPPL	3.01423	5.31413	6.00211e-270	1.08592e-268
ENSG00000170113	NIPA1	2.26052	6.41074	7.88843e-270	1.42597e-268
ENSG00000143452	HORMAD1	-8.82086	4.36855	1.83671e-269	3.31731e-268
ENSG00000198689	SLC9A6	2.00155	6.83941	3.62182e-269	6.5358e-268
ENSG00000167191	GPRC5B	1.42692	8.84346	4.19489e-269	7.56343e-268
ENSG00000182901	RGS7	2.87003	5.3939	4.81372e-269	8.67173e-268
ENSG00000100320	RBFOX2	1.7654	7.84664	4.98865e-269	8.97914e-268
ENSG00000174684	B4GAT1	1.73175	7.55489	5.2457e-269	9.43372e-268
ENSG00000005483	KMT2E	2.1836	6.43531	1.01671e-268	1.82686e-267
ENSG00000187498	COL4A1	-2.22982	7.03413	1.19201e-268	2.14001e-267
ENSG00000163328	GPR155	2.76943	5.71304	1.2962e-268	2.32506e-267
ENSG00000143552	NUP210L	-6.29029	4.52521	1.8675e-268	3.34698e-267
ENSG00000167861	HID1	2.1443	6.86129	4.79832e-268	8.59232e-267
ENSG00000101076	HNF4A	-6.02686	4.61949	6.00427e-268	1.07426e-266
ENSG00000198053	SIRPA	1.57586	8.13092	6.49334e-268	1.16077e-266
ENSG00000050555	LAMC3	-3.80062	5.6975	1.8416e-267	3.28802e-266
ENSG00000175265	GOLGA8A	2.1299	6.66806	1.84244e-267	3.28802e-266
ENSG00000171603	CLSTN1	1.36822	9.47733	2.47921e-267	4.42063e-266
ENSG00000076382	SPAG5	-3.0015	5.87645	2.82909e-267	5.04021e-266
ENSG00000079387	SENP1	-2.90222	5.72391	2.9754e-267	5.29636e-266
ENSG00000147065	MSN	-1.65478	7.93185	4.1119e-267	7.31318e-266
ENSG00000105649	RAB3A	2.24053	7.63789	5.74501e-267	1.02091e-265
ENSG00000079785	DDX1	2.01658	6.53923	6.41855e-267	1.13963e-265
ENSG00000125740	FOSB	-3.24707	5.67631	1.08177e-266	1.91908e-265
ENSG00000129003	VPS13C	2.49203	6.2074	1.29943e-266	2.30327e-265
ENSG00000127884	ECHS1	-1.72402	7.60403	1.90898e-266	3.38086e-265
ENSG00000166394	CYB5R2	-2.70138	5.82792	2.02617e-266	3.58538e-265
ENSG00000004766	VPS50	3.58435	4.98529	2.95896e-266	5.23157e-265
ENSG00000123689	G0S2	-5.59353	4.86851	4.73464e-266	8.364e-265
ENSG00000183023	SLC8A1	2.57032	5.86908	8.92831e-266	1.57591e-264
ENSG00000198934	MAGEE1	2.66507	5.79891	1.67619e-265	2.9561e-264
ENSG00000130234	ACE2	-6.84363	4.45069	2.73932e-265	4.82696e-264
ENSG00000020129	NCDN	2.23498	8.96835	7.27266e-265	1.28044e-263
ENSG00000075275	CELSR1	-4.51649	4.90774	1.10266e-264	1.93973e-263
ENSG00000143669	LYST	2.61944	5.73105	1.11634e-264	1.96215e-263
ENSG00000135480	KRT7	-8.20883	4.67608	1.66146e-264	2.91786e-263
ENSG00000246705	H2AFJ	-2.80172	6.02008	1.74243e-264	3.05749e-263
ENSG00000118482	PHF3	2.60408	5.65456	1.85318e-264	3.24911e-263
ENSG00000115255	REEP6	-3.77477	6.46424	2.0908e-264	3.66266e-263
ENSG00000138385	SSB	3.21237	5.12848	2.22413e-264	3.89296e-263
ENSG00000124486	USP9X	1.88875	6.74475	3.65808e-264	6.39752e-263
ENSG00000012223	LTF	-4.54286	4.81532	7.00889e-264	1.22475e-262
ENSG00000137040	RANBP6	3.4656	5.16508	8.87945e-264	1.55032e-262
ENSG00000148516	ZEB1	2.75125	5.54237	1.95545e-263	3.4113e-262
ENSG00000176083	ZNF683	-9.71245	4.39499	2.54188e-263	4.43065e-262
ENSG00000130635	COL5A1	-3.30986	5.87378	6.91298e-263	1.20397e-261
ENSG00000204257	HLA-DMA	-3.07761	5.46083	7.18168e-263	1.24973e-261
ENSG00000102401	ARMCX3	2.33918	6.178	8.16076e-263	1.41893e-261
ENSG00000128512	DOCK4	2.34932	6.27711	1.34451e-262	2.3358e-261
ENSG00000153363	LINC00467	-5.03422	4.63618	2.80994e-262	4.87762e-261
ENSG00000119125	GDA	2.24855	6.51463	3.40707e-262	5.90924e-261
ENSG00000086300	SNX10	2.41625	6.01927	4.38857e-262	7.60528e-261
ENSG00000160200	CBS	2.45826	5.91681	7.45669e-262	1.29116e-260
ENSG00000067798	NAV3	3.23153	5.2683	9.15257e-262	1.5835e-260
ENSG00000166126	AMN	-7.00334	4.74913	1.059e-261	1.83068e-260
ENSG00000163728	TTC14	3.40153	5.00635	1.92636e-261	3.32734e-260
ENSG00000165943	MOAP1	1.83303	7.34203	2.62224e-261	4.52557e-260
ENSG00000164929	BAALC	2.09681	6.69544	2.68347e-261	4.62744e-260
ENSG00000109472	CPE	1.74488	9.66586	3.0655e-261	5.28187e-260
ENSG00000105428	ZNRF4	-12.3557	4.56667	3.11086e-261	5.35563e-260
ENSG00000141736	ERBB2	-2.70483	6.09183	5.28019e-261	9.08287e-260
ENSG00000083642	PDS5B	2.81252	5.67012	7.59178e-261	1.30485e-259
ENSG00000170011	MYRIP	2.85989	5.38491	7.81212e-261	1.34162e-259
ENSG00000117154	IGSF21	2.83447	5.50418	1.31104e-260	2.24968e-259
ENSG00000066422	ZBTB11	3.05038	5.18642	2.21517e-260	3.79803e-259
ENSG00000138698	RAP1GDS1	2.02003	6.47946	2.70773e-260	4.63875e-259
ENSG00000204217	BMPR2	1.98219	6.9588	3.17413e-260	5.43333e-259
ENSG00000198363	ASPH	1.92712	6.96027	4.03729e-260	6.90522e-259
ENSG00000105707	HPN	-3.53147	5.57576	4.30486e-260	7.35686e-259
ENSG00000112739	PRPF4B	2.37745	6.0392	4.46402e-260	7.62263e-259
ENSG00000135643	KCNMB4	2.2555	6.20422	4.75249e-260	8.10862e-259
ENSG00000134294	SLC38A2	1.87198	7.27768	7.48629e-260	1.27626e-258
ENSG00000156414	TDRD9	-3.24769	5.36371	1.06976e-259	1.82224e-258
ENSG00000165443	PHYHIPL	1.84463	7.07389	2.30981e-259	3.93137e-258
ENSG00000078725	BRINP1	2.45338	5.9036	3.10206e-259	5.27551e-258
ENSG00000196776	CD47	1.61678	7.78098	4.19195e-259	7.12326e-258
ENSG00000260804	LINC01963	3.17893	5.1282	4.83035e-259	8.20143e-258
ENSG00000166246	C16orf71	-5.41248	4.95668	5.04465e-259	8.55836e-258
ENSG00000172689	MS4A10	-6.92845	4.3712	7.35191e-259	1.24626e-257
ENSG00000168993	CPLX1	2.39396	7.26605	8.19027e-259	1.38725e-257
ENSG00000198040	ZNF84	2.84189	5.33154	1.15685e-258	1.95787e-257
ENSG00000101445	PPP1R16B	1.63876	7.53197	1.85029e-258	3.12893e-257
ENSG00000164061	BSN	2.10263	7.90914	2.94803e-258	4.98125e-257
ENSG00000113924	HGD	-6.51662	4.4106	3.42915e-258	5.78953e-257
ENSG00000198780	FAM169A	2.46384	5.93907	5.60103e-258	9.44876e-257
ENSG00000205726	ITSN1	2.02844	6.50885	8.04938e-258	1.35681e-256
ENSG00000138095	LRPPRC	2.01533	7.11111	8.39959e-258	1.41471e-256
ENSG00000182272	B4GALNT4	2.49227	6.03374	1.04458e-257	1.75793e-256
ENSG00000130518	IQCN	-3.47059	5.38932	5.10902e-257	8.5911e-256
ENSG00000159399	HK2	-2.90446	5.61476	5.32016e-257	8.93898e-256
ENSG00000154118	JPH3	2.18785	6.80168	1.37785e-256	2.31322e-255
ENSG00000148200	NR6A1	-3.3689	5.25699	1.85936e-256	3.11911e-255
ENSG00000107742	SPOCK2	1.66456	8.98828	2.95523e-256	4.95349e-255
ENSG00000076554	TPD52	2.39687	6.97607	2.98425e-256	4.99814e-255
ENSG00000187166	H1FNT	-6.40992	4.73593	3.37053e-256	5.6406e-255
ENSG00000013810	TACC3	-4.03396	4.89983	4.36165e-256	7.29342e-255
ENSG00000121879	PIK3CA	3.38276	4.98156	4.88947e-256	8.16951e-255
ENSG00000104490	NCALD	1.83089	6.88191	1.17657e-255	1.96429e-254
ENSG00000112053	SLC26A8	-3.00791	5.4521	1.34806e-255	2.24881e-254
ENSG00000091262	ABCC6	-5.42594	4.65862	1.94033e-255	3.23425e-254
ENSG00000197872	FAM49A	2.21257	6.53597	2.57745e-255	4.29281e-254
ENSG00000151475	SLC25A31	-8.79774	4.34614	2.79435e-255	4.65038e-254
ENSG00000162630	B3GALT2	5.68581	4.34818	2.87309e-255	4.77762e-254
ENSG00000157456	CCNB2	-7.18853	4.44108	3.9524e-255	6.56719e-254
ENSG00000185650	ZFP36L1	-1.73109	7.78769	4.21753e-255	7.00216e-254
ENSG00000115760	BIRC6	2.05046	6.32772	7.21702e-255	1.19726e-253
ENSG00000116161	CACYBP	2.01136	6.6416	1.07009e-254	1.77381e-253
ENSG00000249948	GBA3	-9.98804	4.66348	1.44186e-254	2.38819e-253
ENSG00000078549	ADCYAP1R1	2.07666	6.47036	2.16253e-254	3.57901e-253
ENSG00000261675	NA	5.00713	4.16118	2.39597e-254	3.96223e-253
ENSG00000259803	SLC22A31	3.74879	4.97967	6.67967e-254	1.10375e-252
ENSG00000142661	MYOM3	-5.79526	4.47213	9.00644e-254	1.48706e-252
ENSG00000079950	STX7	1.95918	6.50046	1.07641e-253	1.77587e-252
ENSG00000107282	APBA1	2.05085	6.4075	1.10083e-253	1.81473e-252
ENSG00000152954	NRSN1	2.44066	5.90605	2.70666e-253	4.45844e-252
ENSG00000170500	LONRF2	2.29835	7.60823	4.37073e-253	7.19386e-252
ENSG00000156467	UQCRB	1.83523	7.05804	6.27332e-253	1.03173e-251
ENSG00000119707	RBM25	2.10914	6.80946	1.45068e-252	2.38395e-251
ENSG00000105695	MAG	1.66735	7.52782	2.17423e-252	3.57019e-251
ENSG00000224531	SMIM13	3.06055	6.44595	2.81735e-252	4.62262e-251
ENSG00000105613	MAST1	2.51127	6.66597	3.46475e-252	5.68039e-251
ENSG00000075945	KIFAP3	2.23792	6.79602	3.6884e-252	6.04235e-251
ENSG00000077800	FKBP6	-8.72552	4.27583	5.74135e-252	9.39816e-251
ENSG00000152413	HOMER1	3.42972	5.04691	6.04518e-252	9.88778e-251
ENSG00000204314	PRRT1	2.35995	6.06231	6.21623e-252	1.01596e-250
ENSG00000163935	SFMBT1	-2.97312	5.53822	7.65721e-252	1.2505e-250
ENSG00000138030	KHK	-2.9199	5.6523	7.98914e-252	1.30369e-250
ENSG00000081479	LRP2	-1.95294	6.96012	8.81453e-252	1.43726e-250
ENSG00000165152	TMEM246	2.01243	6.29868	1.41226e-251	2.30098e-250
ENSG00000188419	CHM	3.24431	4.98395	1.55209e-251	2.52684e-250
ENSG00000135476	ESPL1	-6.7582	4.36777	1.90586e-251	3.10038e-250
ENSG00000163714	U2SURP	2.26832	6.29854	3.47191e-251	5.64361e-250
ENSG00000146267	FAXC	3.09003	5.45094	3.48646e-251	5.66286e-250
ENSG00000076864	RAP1GAP	1.70793	7.53639	4.2298e-251	6.86492e-250
ENSG00000065613	SLK	2.34881	5.90183	9.28558e-251	1.50587e-249
ENSG00000196090	PTPRT	2.32012	6.02659	1.52427e-250	2.47005e-249
ENSG00000196199	MPHOSPH8	2.34875	6.06025	1.59787e-250	2.58732e-249
ENSG00000165272	AQP3	-4.17152	5.28343	1.7543e-250	2.83841e-249
ENSG00000123171	CCDC70	-11.996	4.21653	3.42543e-250	5.53799e-249
ENSG00000221890	NPTXR	1.6156	7.80358	6.5376e-250	1.05614e-248
ENSG00000100526	CDKN3	-4.23383	4.77249	7.38419e-250	1.19199e-248
ENSG00000128482	RNF112	2.88673	5.44565	9.2124e-250	1.48596e-248
ENSG00000091039	OSBPL8	2.63624	5.98172	3.0048e-249	4.84302e-248
ENSG00000142583	SLC2A5	-2.55229	5.87575	1.45828e-248	2.3486e-247
ENSG00000064703	DDX20	-2.67676	5.85964	2.35259e-248	3.78599e-247
ENSG00000064666	CNN2	-3.36702	5.23854	2.45825e-248	3.953e-247
ENSG00000169282	KCNAB1	2.98119	5.45928	2.86984e-248	4.61131e-247
ENSG00000101298	SNPH	1.96972	6.70146	1.22708e-247	1.97019e-246
ENSG00000136274	NACAD	1.93013	6.54069	1.75505e-247	2.81574e-246
ENSG00000166793	YPEL4	3.00503	5.17222	2.42898e-247	3.89398e-246
ENSG00000244509	APOBEC3C	-4.41055	4.69059	2.91335e-247	4.66693e-246
ENSG00000163435	ELF3	-6.02367	4.36387	3.06849e-247	4.91169e-246
ENSG00000182481	KPNA2	-2.08858	6.81948	5.45865e-247	8.73092e-246
ENSG00000235824	LINC00837	-9.54176	4.22881	6.46815e-247	1.03377e-245
ENSG00000095319	NUP188	-1.96318	7.01565	6.59891e-247	1.05387e-245
ENSG00000145526	CDH18	3.81658	4.71664	7.61165e-247	1.21468e-245
ENSG00000197045	GMFB	2.471	7.06112	1.26472e-246	2.01672e-245
ENSG00000078081	LAMP3	-8.76314	4.31224	2.41885e-246	3.85416e-245
ENSG00000198216	CACNA1E	2.4147	5.74972	3.97849e-246	6.33446e-245
ENSG00000112562	SMOC2	-3.75762	5.24062	8.79273e-246	1.3989e-244
ENSG00000188783	PRELP	-2.1945	6.54838	1.28535e-245	2.04341e-244
ENSG00000138604	GLCE	2.44883	5.71545	2.46842e-245	3.92123e-244
ENSG00000107560	RAB11FIP2	2.64007	5.50748	3.69249e-245	5.86131e-244
ENSG00000143196	DPT	-5.66708	4.42099	5.08446e-245	8.06475e-244
ENSG00000175216	CKAP5	1.87073	7.06802	6.86442e-245	1.08798e-243
ENSG00000179761	PIPOX	-2.82878	5.52385	8.49624e-245	1.3456e-243
ENSG00000182400	TRAPPC6B	2.34095	5.87138	9.40634e-245	1.48862e-243
ENSG00000205396	LINC00661	-9.70817	4.39073	1.24782e-244	1.97327e-243
ENSG00000077254	USP33	2.01045	6.68415	2.43139e-244	3.84203e-243
ENSG00000154511	DIPK1A	3.02577	5.22679	3.35792e-244	5.30213e-243
ENSG00000130226	DPP6	1.73059	7.41875	3.59501e-244	5.67222e-243
ENSG00000131409	LRRC4B	2.01283	6.49465	1.45046e-243	2.28683e-242
ENSG00000169891	REPS2	1.88961	6.70152	1.66891e-243	2.62925e-242
ENSG00000132975	GPR12	3.77958	4.52167	1.83469e-243	2.88826e-242
ENSG00000101493	ZNF516	-2.7058	5.81635	8.32548e-243	1.30965e-241
ENSG00000106078	COBL	1.78895	6.80004	1.07278e-242	1.68629e-241
ENSG00000237517	NA	2.47597	5.7229	2.14768e-242	3.37339e-241
ENSG00000150457	LATS2	-2.85383	5.48567	2.44501e-242	3.83753e-241
ENSG00000070371	CLTCL1	-2.7957	5.75297	2.99551e-242	4.69805e-241
ENSG00000091157	WDR7	2.26985	6.17787	4.00378e-242	6.27468e-241
ENSG00000030582	GRN	-2.44969	7.29432	4.29141e-242	6.72043e-241
ENSG00000140931	CMTM3	-3.36432	5.34254	4.55946e-242	7.13487e-241
ENSG00000198513	ATL1	2.36382	5.77952	7.03298e-242	1.09974e-240
ENSG00000099834	CDHR5	-6.75799	4.87298	1.15072e-241	1.79802e-240
ENSG00000143776	CDC42BPA	1.8589	6.96708	1.21019e-241	1.88954e-240
ENSG00000187955	COL14A1	-3.72253	5.00027	2.03773e-241	3.17926e-240
ENSG00000090339	ICAM1	-3.43193	5.27067	2.85319e-241	4.44823e-240
ENSG00000184185	KCNJ12	3.16385	5.2514	3.68187e-241	5.73589e-240
ENSG00000101079	NDRG3	1.64273	7.74272	4.70757e-241	7.32836e-240
ENSG00000149654	CDH22	2.96175	5.1389	6.09678e-241	9.48393e-240
ENSG00000151729	SLC25A4	1.66687	7.30295	7.3173e-241	1.13741e-239
ENSG00000165322	ARHGAP12	2.79329	5.30975	1.31519e-240	2.04282e-239
ENSG00000185215	TNFAIP2	-2.62103	5.91864	1.48784e-240	2.30929e-239
ENSG00000188021	UBQLN2	1.99093	6.58203	3.30619e-240	5.12778e-239
ENSG00000181786	ACTL9	-12.349	4.56001	3.87348e-240	6.00318e-239
ENSG00000116406	EDEM3	2.82768	5.37745	4.95482e-240	7.67339e-239
ENSG00000168594	ADAM29	-7.12766	4.38192	6.36963e-240	9.85717e-239
ENSG00000139364	TMEM132B	2.57017	5.54068	7.53369e-240	1.165e-238
ENSG00000185551	NR2F2	-2.4466	6.24958	8.34714e-240	1.28984e-238
ENSG00000197956	S100A6	-1.66242	7.46837	1.0478e-239	1.61792e-238
ENSG00000178053	MLF1	-2.50041	6.06171	1.38201e-239	2.1324e-238
ENSG00000101752	MIB1	2.29782	5.90362	1.99322e-239	3.07323e-238
ENSG00000117399	CDC20	-5.12249	4.68054	4.27743e-239	6.59027e-238
ENSG00000230910	LOC101928307	3.94836	4.40853	6.65028e-239	1.02386e-237
ENSG00000046889	PREX2	3.30078	4.8381	8.47428e-239	1.30372e-237
ENSG00000155961	RAB39B	3.89131	4.50416	8.48107e-239	1.30381e-237
ENSG00000185189	NRBP2	1.88403	6.69486	1.00462e-238	1.54329e-237
ENSG00000184588	PDE4B	2.47305	5.93547	1.18493e-238	1.81895e-237
ENSG00000168078	PBK	-8.62754	4.1804	1.5729e-238	2.41274e-237
ENSG00000117600	PLPPR4	2.54931	5.65097	1.86886e-238	2.86463e-237
ENSG00000161594	KLHL10	-6.5251	4.41906	2.3507e-238	3.60057e-237
ENSG00000164151	ICE1	2.8114	5.46895	3.22544e-238	4.93681e-237
ENSG00000144895	EIF2A	2.56215	5.55558	5.82874e-238	8.91487e-237
ENSG00000156103	MMP16	4.14314	4.35462	6.03386e-238	9.22186e-237
ENSG00000112701	SENP6	2.36744	5.87571	6.53962e-238	9.98756e-237
ENSG00000257017	HP	-6.50006	4.26336	8.497e-238	1.29675e-236
ENSG00000164327	RICTOR	2.7356	5.78224	8.61804e-238	1.31427e-236
ENSG00000110090	CPT1A	-1.94657	6.55932	9.66412e-238	1.47273e-236
ENSG00000107438	PDLIM1	-3.12371	5.29594	2.51567e-237	3.83088e-236
ENSG00000204385	SLC44A4	-7.68524	4.71228	2.54433e-237	3.87171e-236
ENSG00000156675	RAB11FIP1	-3.23241	5.39259	3.87162e-237	5.88717e-236
ENSG00000006283	CACNA1G	2.5503	5.70579	7.32803e-237	1.11349e-235
ENSG00000166313	APBB1	1.7833	8.16367	9.32522e-237	1.41593e-235
ENSG00000159403	C1R	-2.59504	6.04548	1.23365e-236	1.87181e-235
ENSG00000109956	B3GAT1	1.80921	7.58685	1.47982e-236	2.2437e-235
ENSG00000180530	NRIP1	3.27935	4.78714	2.45133e-236	3.71402e-235
ENSG00000126883	NUP214	-1.93963	7.01059	3.12446e-236	4.73046e-235
ENSG00000185275	NA	-4.66034	4.59519	3.14343e-236	4.75574e-235
ENSG00000143013	LMO4	1.77286	7.27159	3.64829e-236	5.51557e-235
ENSG00000137077	CCL21	-12.1683	4.38414	3.74914e-236	5.66396e-235
ENSG00000131059	BPIFA3	-11.8977	4.12078	6.35754e-236	9.59765e-235
ENSG00000121101	TEX14	-4.60718	4.57503	7.11508e-236	1.07335e-234
ENSG00000168297	PXK	1.86957	6.57006	1.0724e-235	1.61662e-234
ENSG00000116106	EPHA4	1.88806	6.42731	1.15559e-235	1.74077e-234
ENSG00000154025	SLC5A10	-8.08992	4.18041	3.09694e-235	4.66187e-234
ENSG00000187672	ERC2	3.64159	4.67677	5.67692e-235	8.53941e-234
ENSG00000134265	NAPG	1.92673	6.34287	1.01214e-234	1.5214e-233
ENSG00000225135	NA	4.48832	4.44581	1.11947e-234	1.68153e-233
ENSG00000122042	UBL3	1.70639	7.05688	1.44697e-234	2.17191e-233
ENSG00000197430	OPALIN	1.85988	6.72154	3.13364e-234	4.70023e-233
ENSG00000149476	TKFC	-2.82471	6.38711	3.20676e-234	4.80647e-233
ENSG00000116774	OLFML3	-3.26974	5.15177	9.75577e-234	1.4612e-232
ENSG00000169291	SHE	-3.28878	5.19365	1.01768e-233	1.52318e-232
ENSG00000152061	RABGAP1L	2.19713	6.14268	1.12044e-233	1.67579e-232
ENSG00000164778	EN2	4.66345	4.15865	1.39946e-233	2.0916e-232
ENSG00000091831	ESR1	-3.95521	4.7768	1.67094e-233	2.49558e-232
ENSG00000111728	ST8SIA1	3.30725	4.82852	2.74865e-233	4.10224e-232
ENSG00000066032	CTNNA2	1.91491	6.44809	3.11199e-233	4.64121e-232
ENSG00000095321	CRAT	-2.20581	7.31841	4.88046e-233	7.27351e-232
ENSG00000155090	KLF10	-2.72202	5.92089	5.89102e-233	8.77336e-232
ENSG00000113569	NUP155	-2.225	6.27125	8.6983e-233	1.2945e-231
ENSG00000186417	GLDN	2.69291	5.30739	8.71045e-233	1.29539e-231
ENSG00000132932	ATP8A2	2.05206	6.48555	1.26888e-232	1.88569e-231
ENSG00000163923	RPL39L	-3.74008	4.89891	1.3584e-232	2.0173e-231
ENSG00000189180	ZNF33A	2.94362	5.06467	1.84207e-232	2.73364e-231
ENSG00000133101	CCNA1	-3.11364	5.29356	2.00043e-232	2.96655e-231
ENSG00000134440	NARS	1.64151	7.16787	4.00121e-232	5.92942e-231
ENSG00000211893	NA	-7.59075	5.01182	6.26735e-232	9.28108e-231
ENSG00000146592	CREB5	3.02663	5.00913	1.04727e-231	1.54976e-230
ENSG00000175582	RAB6A	1.78458	7.99848	1.57135e-231	2.32367e-230
ENSG00000188322	SBK1	2.41273	5.66954	1.74039e-231	2.57182e-230
ENSG00000177570	SAMD12	2.85114	5.1744	3.95825e-231	5.84511e-230
ENSG00000197121	PGAP1	3.04812	5.24616	7.34938e-231	1.08451e-229
ENSG00000139194	RBP5	-5.18587	4.89133	7.73566e-231	1.14071e-229
ENSG00000198822	GRM3	2.36757	5.69518	1.73521e-230	2.55697e-229
ENSG00000119865	CNRIP1	2.07367	6.20103	3.74215e-230	5.51047e-229
ENSG00000077063	CTTNBP2	3.13681	4.85919	5.61995e-230	8.2698e-229
ENSG00000173230	GOLGB1	2.27726	6.40658	6.96925e-230	1.02481e-228
ENSG00000101444	AHCY	-1.8629	6.66749	8.64873e-230	1.27088e-228
ENSG00000127995	CASD1	2.23687	6.0148	1.25365e-229	1.84088e-228
ENSG00000160202	CRYAA	-8.45802	4.53784	1.34936e-229	1.98004e-228
ENSG00000006715	VPS41	2.04451	6.25204	1.50052e-229	2.20031e-228
ENSG00000132122	SPATA6	-2.65588	5.57103	1.77786e-229	2.60517e-228
ENSG00000134250	NOTCH2	-1.74445	7.14491	2.35016e-229	3.44138e-228
ENSG00000127585	FBXL16	1.86873	8.52605	2.43945e-229	3.56963e-228
ENSG00000147257	GPC3	-4.92654	4.60922	2.59035e-229	3.7878e-228
ENSG00000115464	USP34	2.24049	6.04575	5.1878e-229	7.5807e-228
ENSG00000172059	KLF11	-2.52543	5.72061	6.97274e-229	1.01818e-227
ENSG00000134186	PRPF38B	2.44194	5.72269	8.30035e-229	1.2112e-227
ENSG00000241644	INMT	-4.50522	4.59528	9.74295e-229	1.42072e-227
ENSG00000136574	GATA4	-11.9525	4.17409	1.24621e-228	1.81597e-227
ENSG00000172818	OVOL1	-9.4062	4.09679	2.9028e-228	4.227e-227
ENSG00000137076	TLN1	-1.52386	8.19664	3.54049e-228	5.15201e-227
ENSG00000126860	EVI2A	4.85843	4.01622	4.05882e-228	5.90218e-227
ENSG00000141294	LRRC46	-4.47206	4.84475	4.19507e-228	6.09607e-227
ENSG00000162734	PEA15	1.29982	9.06612	4.40243e-228	6.39298e-227
ENSG00000164076	CAMKV	1.78879	6.6949	5.54239e-228	8.0428e-227
ENSG00000159423	ALDH4A1	-2.10984	6.45232	1.04342e-227	1.5131e-226
ENSG00000182985	CADM1	1.70711	6.95679	2.53038e-227	3.66686e-226
ENSG00000167525	PROCA1	-3.55839	5.21192	2.67918e-227	3.87981e-226
ENSG00000132141	CCT6B	-4.47169	4.81997	2.93548e-227	4.24804e-226
ENSG00000152078	TMEM56	2.63669	5.37606	3.10919e-227	4.49632e-226
ENSG00000160781	PAQR6	1.87456	7.65702	3.18299e-227	4.59988e-226
ENSG00000040933	INPP4A	1.8155	6.8151	4.27472e-227	6.17333e-226
ENSG00000104870	FCGRT	-2.60369	6.35624	5.09903e-227	7.35867e-226
ENSG00000005700	IBTK	2.58518	5.42632	6.26062e-227	9.02881e-226
ENSG00000198121	LPAR1	2.30142	6.43304	8.99096e-227	1.29575e-225
ENSG00000185274	GALNT17	1.86446	6.65315	1.7409e-226	2.5072e-225
ENSG00000166257	SCN3B	1.80912	6.9657	2.26164e-226	3.25493e-225
ENSG00000143479	DYRK3	-4.23252	4.68645	2.78425e-226	4.00432e-225
ENSG00000169427	KCNK9	4.00666	4.62788	2.89604e-226	4.16223e-225
ENSG00000172869	DMXL1	2.72357	5.78344	2.95149e-226	4.23903e-225
ENSG00000182903	ZNF721	3.53288	4.65039	3.2278e-226	4.63271e-225
ENSG00000166917	MIR202HG	-6.27525	4.40772	3.73169e-226	5.35225e-225
ENSG00000102189	EEA1	3.03175	4.9905	7.52171e-226	1.07808e-224
ENSG00000065534	MYLK	-1.628	7.79556	8.49986e-226	1.21744e-224
ENSG00000110888	CAPRIN2	2.32554	6.05952	1.22115e-225	1.74788e-224
ENSG00000152092	ASTN1	1.94099	6.80487	1.72488e-225	2.46719e-224
ENSG00000139200	PIANP	2.30862	6.48455	3.02868e-225	4.32913e-224
ENSG00000164938	TP53INP1	-2.68266	6.0563	3.17903e-225	4.54095e-224
ENSG00000128923	MINDY2	2.88739	5.90263	3.73055e-225	5.32511e-224
ENSG00000127955	GNAI1	1.9511	6.52101	5.07115e-225	7.2338e-224
ENSG00000124196	GTSF1L	-9.3895	4.08061	6.19414e-225	8.8297e-224
ENSG00000006534	ALDH3B1	-3.66358	4.82861	6.69046e-225	9.53073e-224
ENSG00000095637	SORBS1	1.57176	7.65317	7.44948e-225	1.06048e-223
ENSG00000165983	PTER	2.65261	5.47438	8.86676e-225	1.26138e-223
ENSG00000092096	SLC22A17	2.01687	8.43637	1.13347e-224	1.61137e-223
ENSG00000113594	LIFR	1.96033	6.28131	1.2703e-224	1.80467e-223
ENSG00000183230	CTNNA3	3.96137	4.43627	1.43757e-224	2.04092e-223
ENSG00000162402	USP24	1.97675	6.28349	4.06105e-224	5.76158e-223
ENSG00000198203	SULT1C2	-5.38325	4.45993	4.42052e-224	6.26733e-223
ENSG00000133816	MICAL2	1.44598	8.01239	4.6393e-224	6.57308e-223
ENSG00000108773	KAT2A	1.89589	6.32508	5.14737e-224	7.28799e-223
ENSG00000123575	FAM199X	1.7932	6.81144	5.17276e-224	7.319e-223
ENSG00000261496	NA	4.06963	4.22864	5.36932e-224	7.592e-223
ENSG00000115504	EHBP1	2.34139	5.72729	7.5258e-224	1.0634e-222
ENSG00000164209	SLC25A46	2.31768	6.23842	7.88573e-224	1.11351e-222
ENSG00000171862	PTEN	1.8667	6.88523	9.07517e-224	1.2806e-222
ENSG00000116260	QSOX1	-1.89618	7.38719	1.00518e-223	1.41747e-222
ENSG00000166111	SVOP	2.12076	6.02459	1.19413e-223	1.68278e-222
ENSG00000121068	TBX2	-3.26685	5.67055	1.60132e-223	2.25508e-222
ENSG00000149599	DUSP15	-4.24078	5.43997	1.66928e-223	2.3492e-222
ENSG00000115257	PCSK4	-4.29853	5.58176	1.88834e-223	2.65571e-222
ENSG00000122966	CIT	1.7601	6.98918	2.12825e-223	2.99111e-222
ENSG00000189337	KAZN	1.85727	6.69048	3.07083e-223	4.31294e-222
ENSG00000123570	RAB9B	3.61838	4.56692	3.09609e-223	4.34551e-222
ENSG00000198718	TOGARAM1	3.07115	5.25647	3.14567e-223	4.41214e-222
ENSG00000171132	PRKCE	1.63599	7.10431	3.86393e-223	5.41596e-222
ENSG00000070214	SLC44A1	1.66928	7.42429	4.51188e-223	6.31995e-222
ENSG00000088367	EPB41L1	1.56965	8.22708	6.71121e-223	9.39435e-222
ENSG00000164325	TMEM174	-11.9243	4.14679	8.2487e-223	1.15388e-221
ENSG00000089818	NECAP1	1.63131	7.09378	1.21119e-222	1.69316e-221
ENSG00000211452	DIO1	-9.39228	4.08325	1.3414e-222	1.87394e-221
ENSG00000113163	COL4A3BP	2.14196	6.04865	1.38996e-222	1.94049e-221
ENSG00000204442	FAM155A	3.50266	4.51601	1.87014e-222	2.60911e-221
ENSG00000136960	ENPP2	1.63587	7.63798	2.15081e-222	2.9987e-221
ENSG00000157470	FAM81A	3.02723	5.02132	2.38343e-222	3.3208e-221
ENSG00000203335	NA	-6.90828	4.16947	3.15462e-222	4.39238e-221
ENSG00000160862	AZGP1	-2.97058	5.39021	8.34258e-222	1.16082e-220
ENSG00000159708	LRRC36	-5.53273	4.42512	1.71695e-221	2.38745e-220
ENSG00000113721	PDGFRB	-1.92332	7.00159	3.08041e-221	4.28053e-220
ENSG00000174939	ASPHD1	2.51364	5.53289	3.24802e-221	4.51044e-220
ENSG00000002586	CD99	-1.72576	6.94013	5.73543e-221	7.95937e-220
ENSG00000013016	EHD3	1.818	6.76522	8.04451e-221	1.11564e-219
ENSG00000065717	TLE2	2.21006	6.40848	8.82766e-221	1.22345e-219
ENSG00000165868	HSPA12A	1.66877	6.91745	1.88562e-220	2.61159e-219
ENSG00000107771	CCSER2	1.82036	6.60159	2.87353e-220	3.97723e-219
ENSG00000128268	MGAT3	1.851	6.57239	3.28515e-220	4.54396e-219
ENSG00000070087	PFN2	1.84872	8.2375	4.43929e-220	6.13629e-219
ENSG00000185246	PRPF39	2.86519	5.05349	6.70894e-220	9.26745e-219
ENSG00000137872	SEMA6D	2.87006	5.21481	7.46766e-220	1.03087e-218
ENSG00000197694	SPTAN1	1.1991	9.77228	7.48122e-220	1.03206e-218
ENSG00000140323	DISP2	2.87567	4.98868	8.79278e-220	1.2122e-218
ENSG00000153071	DAB2	-2.27979	6.16251	1.38871e-219	1.91327e-218
ENSG00000197181	PIWIL2	-3.84251	4.77219	2.15284e-219	2.96408e-218
ENSG00000077809	NA	1.3801	8.26916	2.659e-219	3.65856e-218
ENSG00000132465	JCHAIN	-7.82276	4.30157	3.13772e-219	4.31442e-218
ENSG00000173786	CNP	1.28508	9.24981	4.25852e-219	5.85169e-218
ENSG00000137473	TTC29	-6.53696	4.15395	1.07881e-218	1.48144e-217
ENSG00000118873	RAB3GAP2	2.94371	5.42467	1.10695e-218	1.51909e-217
ENSG00000156735	BAG4	2.37865	5.56864	1.9223e-218	2.63628e-217
ENSG00000163013	FBXO41	1.86955	6.96206	2.00536e-218	2.74839e-217
ENSG00000085831	TTC39A	-3.30693	5.15849	2.03089e-218	2.78157e-217
ENSG00000102780	DGKH	2.55023	5.30567	2.14549e-218	2.9366e-217
ENSG00000054793	ATP9A	1.50223	8.41945	2.18714e-218	2.99166e-217
ENSG00000008226	DLEC1	-4.62481	4.4646	2.36238e-218	3.22926e-217
ENSG00000123146	ADGRE5	-2.78596	5.42106	3.48519e-218	4.76097e-217
ENSG00000172671	ZFAND4	-2.50437	5.66345	3.86526e-218	5.27673e-217
ENSG00000166479	TMX3	2.38273	5.79713	3.86985e-218	5.27956e-217
ENSG00000179776	CDH5	-2.24067	6.08654	4.9475e-218	6.74539e-217
ENSG00000127870	RNF6	2.38042	5.53132	5.55231e-218	7.56507e-217
ENSG00000224389	C4B	-2.9552	5.22129	5.66666e-218	7.71586e-217
ENSG00000061987	MON2	2.21505	5.92802	5.82825e-218	7.93074e-217
ENSG00000152601	MBNL1	2.00509	6.21194	8.85604e-218	1.2043e-216
ENSG00000149311	ATM	2.36609	5.74538	9.1751e-218	1.24687e-216
ENSG00000117650	NEK2	-5.25591	4.39307	1.08079e-217	1.46782e-216
ENSG00000173267	SNCG	2.40719	5.86046	1.54639e-217	2.09879e-216
ENSG00000172115	CYCS	1.67427	7.37839	1.91596e-217	2.5987e-216
ENSG00000185339	TCN2	-2.6211	6.07716	2.39708e-217	3.24915e-216
ENSG00000155875	SAXO1	-9.36725	4.0588	2.51244e-217	3.40332e-216
ENSG00000138835	RGS3	-2.20774	6.24045	4.09791e-217	5.54739e-216
ENSG00000175445	LPL	2.44803	5.41508	4.10556e-217	5.55416e-216
ENSG00000196911	KPNA5	2.52124	5.48977	5.27251e-217	7.12826e-216
ENSG00000140263	SORD	-2.26693	6.19738	8.28718e-217	1.11968e-215
ENSG00000014641	MDH1	1.55262	8.56621	8.6891e-217	1.17322e-215
ENSG00000138686	BBS7	3.08491	4.91944	2.00589e-216	2.70667e-215
ENSG00000100592	DAAM1	2.83831	5.05552	2.18597e-216	2.94775e-215
ENSG00000224924	LINC00320	4.43339	4.13099	2.90271e-216	3.91175e-215
ENSG00000170345	FOS	-1.58422	7.42517	3.10971e-216	4.18802e-215
ENSG00000125810	CD93	-2.61739	5.60903	4.23853e-216	5.70461e-215
ENSG00000165521	EML5	3.45804	4.53947	4.82811e-216	6.49395e-215
ENSG00000157653	C9orf43	-6.1556	4.1823	7.64246e-216	1.02727e-214
ENSG00000090686	USP48	2.1997	5.83965	1.08357e-215	1.45557e-214
ENSG00000134884	ARGLU1	1.63727	7.25811	1.28055e-215	1.71907e-214
ENSG00000182141	ZNF708	4.28139	4.13354	1.33221e-215	1.78728e-214
ENSG00000133878	DUSP26	2.54579	5.42693	3.58197e-215	4.80245e-214
ENSG00000179580	RNF151	-8.54475	4.09977	5.24191e-215	7.02349e-214
ENSG00000161638	ITGA5	-2.62339	5.53933	5.44424e-215	7.28993e-214
ENSG00000143891	GALM	-3.6735	4.75344	8.11432e-215	1.08583e-213
ENSG00000161048	NAPEPLD	2.28348	5.85576	8.70546e-215	1.16419e-213
ENSG00000069329	VPS35	1.635	7.06106	8.76277e-215	1.17111e-213
ENSG00000116661	FBXO2	2.1137	6.3098	9.15321e-215	1.22251e-213
ENSG00000157542	KCNJ6	4.06374	4.38561	9.59126e-215	1.2802e-213
ENSG00000149231	CCDC82	2.56568	5.3151	1.03803e-214	1.38464e-213
ENSG00000123999	INHA	-4.27657	5.12423	1.22802e-214	1.63703e-213
ENSG00000138449	SLC40A1	-2.97104	5.72202	1.45437e-214	1.93753e-213
ENSG00000138071	ACTR2	1.89599	7.77546	1.58338e-214	2.10805e-213
ENSG00000011347	SYT7	2.06764	7.04733	1.9436e-214	2.586e-213
ENSG00000113504	SLC12A7	-2.53193	6.25854	3.44031e-214	4.5745e-213
ENSG00000079102	RUNX1T1	2.87774	5.02824	4.35355e-214	5.78514e-213
ENSG00000009413	REV3L	2.21743	5.74948	7.99335e-214	1.06151e-212
ENSG00000102409	BEX4	1.7127	7.25181	1.60386e-213	2.12856e-212
ENSG00000033122	LRRC7	3.00709	4.81772	2.08104e-213	2.7601e-212
ENSG00000135164	DMTF1	2.12864	6.10679	2.60081e-213	3.4473e-212
ENSG00000071537	SEL1L	1.78988	6.57121	2.76362e-213	3.66079e-212
ENSG00000110786	PTPN5	2.19038	6.11082	3.36114e-213	4.44947e-212
ENSG00000178021	TSPYL6	-6.47845	4.09747	3.87342e-213	5.1244e-212
ENSG00000048991	R3HDM1	1.79262	6.61972	4.40418e-213	5.82291e-212
ENSG00000116962	NID1	-2.55539	5.91135	5.82491e-213	7.69645e-212
ENSG00000130783	CCDC62	-4.39046	4.45953	9.24141e-213	1.2203e-211
ENSG00000135541	AHI1	2.50326	5.53253	9.89515e-213	1.3058e-211
ENSG00000184378	ACTRT3	-4.5834	4.42552	1.05445e-212	1.39062e-211
ENSG00000086991	NOX4	-4.92967	4.49737	1.2859e-212	1.69479e-211
ENSG00000165821	SALL2	2.2429	5.77503	1.34724e-212	1.77452e-211
ENSG00000100312	ACR	-6.36719	4.38607	1.96399e-212	2.58525e-211
ENSG00000186529	CYP4F3	-3.60505	4.82867	2.0997e-212	2.76215e-211
ENSG00000142973	CYP4B1	-5.89869	4.14794	2.55876e-212	3.36392e-211
ENSG00000171345	KRT19	-3.17474	5.11496	3.10746e-212	4.08272e-211
ENSG00000147162	OGT	1.71304	7.84916	3.23216e-212	4.24391e-211
ENSG00000132359	RAP1GAP2	1.8483	6.81378	4.57877e-212	6.00828e-211
ENSG00000179295	PTPN11	2.11884	7.57965	5.42823e-212	7.11848e-211
ENSG00000127561	SYNGR3	2.11754	6.2998	9.14591e-212	1.19863e-210
ENSG00000131386	GALNT15	2.38087	5.47732	1.10735e-211	1.45034e-210
ENSG00000186150	UBL4B	-5.79929	4.14797	1.49102e-211	1.95163e-210
ENSG00000091972	CD200	2.12925	5.98035	1.74984e-211	2.28898e-210
ENSG00000074590	NUAK1	1.8451	6.85578	2.19935e-211	2.8752e-210
ENSG00000058272	PPP1R12A	2.17448	5.82313	2.78067e-211	3.63288e-210
ENSG00000164190	NIPBL	2.65851	5.43018	3.10938e-211	4.05981e-210
ENSG00000113649	TCERG1	2.14207	6.12935	3.34685e-211	4.36715e-210
ENSG00000065548	ZC3H15	2.51962	5.47257	3.39781e-211	4.43089e-210
ENSG00000078269	SYNJ2	1.78147	6.42031	3.74468e-211	4.88018e-210
ENSG00000213853	EMP2	-2.5407	5.67323	3.756e-211	4.8919e-210
ENSG00000132879	FBXO44	1.83264	6.85132	3.82554e-211	4.97938e-210
ENSG00000184368	MAP7D2	2.00504	6.24716	4.12485e-211	5.36564e-210
ENSG00000100554	ATP6V1D	1.85789	6.49365	4.25579e-211	5.53252e-210
ENSG00000144283	PKP4	1.55678	7.52078	5.33148e-211	6.92663e-210
ENSG00000154153	RETREG1	2.12781	5.97339	1.05975e-210	1.37597e-209
ENSG00000130202	NECTIN2	-2.50145	5.75609	1.64852e-210	2.1391e-209
ENSG00000146938	NLGN4X	2.9288	4.85057	1.76381e-210	2.28728e-209
ENSG00000166848	TERF2IP	1.5247	7.78489	2.59366e-210	3.36133e-209
ENSG00000184507	NUTM1	-9.2945	3.98796	2.79583e-210	3.62111e-209
ENSG00000167768	KRT1	-11.7159	3.94354	3.60892e-210	4.67133e-209
ENSG00000167100	SAMD14	2.75625	5.24864	3.71961e-210	4.81163e-209
ENSG00000092850	TEKT2	-4.95739	4.26105	3.96817e-210	5.13e-209
ENSG00000205359	SLCO6A1	-11.7144	3.94204	6.66802e-210	8.61501e-209
ENSG00000158014	SLC30A2	-6.47294	4.09212	7.56659e-210	9.76994e-209
ENSG00000160551	TAOK1	2.03552	7.03703	8.45222e-210	1.09067e-208
ENSG00000122482	ZNF644	3.05358	4.86591	8.9842e-210	1.15861e-208
ENSG00000148408	CACNA1B	2.0028	6.22324	2.30204e-209	2.96691e-208
ENSG00000004660	CAMKK1	1.70897	6.75489	2.55738e-209	3.29397e-208
ENSG00000117115	PADI2	1.63116	6.91895	3.00765e-209	3.87154e-208
ENSG00000164611	PTTG1	-3.90627	4.64226	3.41479e-209	4.39293e-208
ENSG00000184144	CNTN2	1.61726	8.3544	5.12754e-209	6.59223e-208
ENSG00000172380	GNG12	-2.17227	6.35452	1.1187e-208	1.43738e-207
ENSG00000157890	MEGF11	3.07545	5.03585	1.57444e-208	2.0217e-207
ENSG00000187094	CCK	2.02214	6.18519	2.55878e-208	3.28366e-207
ENSG00000197102	DYNC1H1	1.25986	9.17277	3.09312e-208	3.96695e-207
ENSG00000108187	PBLD	-2.82039	5.28771	3.2194e-208	4.12638e-207
ENSG00000165914	TTC7B	1.90515	6.37997	4.57509e-208	5.86042e-207
ENSG00000139163	ETNK1	1.83753	6.38532	5.04627e-208	6.46002e-207
ENSG00000007038	PRSS21	-7.29366	4.08648	1.42217e-207	1.8195e-206
ENSG00000070061	ELP1	2.05702	6.18468	2.27576e-207	2.90978e-206
ENSG00000149313	AASDHPPT	1.99928	6.23408	2.70263e-207	3.45348e-206
ENSG00000174695	TMEM167A	2.10406	6.51607	2.78599e-207	3.55782e-206
ENSG00000180828	BHLHE22	3.74322	4.24737	2.85662e-207	3.6458e-206
ENSG00000117481	NSUN4	-2.22349	5.94462	4.0355e-207	5.14723e-206
ENSG00000148660	CAMK2G	1.62872	7.46625	4.40681e-207	5.61741e-206
ENSG00000166780	C16orf45	1.67197	6.94527	5.14301e-207	6.55187e-206
ENSG00000156398	SFXN2	-3.42693	4.81583	5.36296e-207	6.82793e-206
ENSG00000139737	SLAIN1	1.69235	6.94399	9.18267e-207	1.16839e-205
ENSG00000173227	SYT12	2.49303	5.54859	1.11118e-206	1.413e-205
ENSG00000076356	PLXNA2	1.71615	6.64567	1.43334e-206	1.82156e-205
ENSG00000109466	KLHL2	2.03203	6.0953	2.21905e-206	2.81837e-205
ENSG00000135862	LAMC1	-2.00576	6.67352	3.34358e-206	4.24404e-205
ENSG00000124942	AHNAK	-1.37976	8.85445	3.92039e-206	4.97318e-205
ENSG00000162688	AGL	3.03589	4.92086	6.5327e-206	8.282e-205
ENSG00000123136	DDX39A	-2.20466	6.1872	7.07172e-206	8.95993e-205
ENSG00000267857	NA	-8.72746	4.27742	7.72478e-206	9.78145e-205
ENSG00000139746	RBM26	2.26958	5.72193	8.38903e-206	1.06161e-204
ENSG00000103657	HERC1	1.76921	7.03928	9.59434e-206	1.21341e-204
ENSG00000135423	GLS2	2.56214	5.20713	1.0201e-205	1.28936e-204
ENSG00000162599	NFIA	2.05077	5.99729	1.15575e-205	1.45994e-204
ENSG00000198478	SH3BGRL2	1.88075	6.16622	1.56045e-205	1.96997e-204
ENSG00000158856	DMTN	1.46314	7.79448	1.81156e-205	2.2856e-204
ENSG00000117632	STMN1	1.53869	8.94644	2.11323e-205	2.6646e-204
ENSG00000186231	KLHL32	3.0493	5.00606	2.52141e-205	3.17737e-204
ENSG00000103485	QPRT	-2.41951	5.81426	2.74947e-205	3.46268e-204
ENSG00000167702	KIFC2	2.3245	6.6134	2.90904e-205	3.66145e-204
ENSG00000143797	MBOAT2	2.17227	5.82933	3.46594e-205	4.35976e-204
ENSG00000118402	ELOVL4	2.58785	5.24042	4.24723e-205	5.33934e-204
ENSG00000176490	DIRAS1	1.63164	6.87296	5.37914e-205	6.75825e-204
ENSG00000148948	LRRC4C	4.82153	4.05195	6.91181e-205	8.67867e-204
ENSG00000149639	SOGA1	1.49004	7.87913	1.02699e-204	1.28874e-203
ENSG00000167549	CORO6	2.79202	5.4525	1.13936e-204	1.4289e-203
ENSG00000184560	SPEM2	-12.2625	4.47551	1.16354e-204	1.45835e-203
ENSG00000106089	STX1A	2.00234	6.17826	2.4277e-204	3.04101e-203
ENSG00000054965	FAM168A	1.49367	7.70094	2.78258e-204	3.48345e-203
ENSG00000051382	PIK3CB	2.09944	5.98256	2.96091e-204	3.70449e-203
ENSG00000003987	MTMR7	3.79847	4.26811	5.3649e-204	6.70821e-203
ENSG00000116882	HAO2	-11.7571	3.98359	6.34334e-204	7.9269e-203
ENSG00000180834	MAP6D1	2.23101	6.00848	6.58643e-204	8.22579e-203
ENSG00000116001	TIA1	1.93104	6.19954	7.84435e-204	9.79096e-203
ENSG00000021488	SLC7A9	-4.90267	4.25638	8.03575e-204	1.00239e-202
ENSG00000149292	TTC12	-3.42596	4.96029	8.22288e-204	1.02512e-202
ENSG00000072832	CRMP1	1.77927	6.66363	1.35959e-203	1.69395e-202
ENSG00000084764	MAPRE3	1.60594	7.20794	1.90872e-203	2.37672e-202
ENSG00000135720	DYNC1LI2	1.51175	7.47192	2.27775e-203	2.83455e-202
ENSG00000106701	FSD1L	2.91347	4.80589	2.4687e-203	3.07036e-202
ENSG00000091986	CCDC80	-2.55106	5.67179	3.38332e-203	4.20539e-202
ENSG00000115159	GPD2	2.23381	5.74758	3.60068e-203	4.4729e-202
ENSG00000126950	TMEM35A	2.44462	5.63496	3.65997e-203	4.54387e-202
ENSG00000141096	DPEP3	-6.4436	4.06342	8.81301e-203	1.09349e-201
ENSG00000170616	NA	2.50729	6.0388	1.36358e-202	1.69089e-201
ENSG00000160471	COX6B2	-5.30371	4.20584	1.42922e-202	1.77124e-201
ENSG00000196937	FAM3C	1.79028	6.85571	1.5418e-202	1.90963e-201
ENSG00000157551	KCNJ15	-4.33891	4.62351	1.72742e-202	2.13826e-201
ENSG00000154099	DNAAF1	-2.96808	5.28547	1.78887e-202	2.21303e-201
ENSG00000054690	PLEKHH1	1.48479	7.40762	2.07229e-202	2.56214e-201
ENSG00000158417	EIF5B	2.31062	5.69016	2.23896e-202	2.76658e-201
ENSG00000106443	PHF14	3.09919	4.74734	3.31658e-202	4.09573e-201
ENSG00000090097	PCBP4	1.85697	6.33076	3.96083e-202	4.88845e-201
ENSG00000137090	DMRT1	-11.6707	3.89944	4.55118e-202	5.61374e-201
ENSG00000243444	PALM2	3.97623	4.25077	5.60588e-202	6.91063e-201
ENSG00000108828	VAT1	-1.89229	7.16704	5.99478e-202	7.38569e-201
ENSG00000257335	MGAM	-5.33044	4.16662	7.4446e-202	9.16651e-201
ENSG00000138080	EMILIN1	-3.41523	6.05743	1.04081e-201	1.28079e-200
ENSG00000196411	EPHB4	-3.37849	5.36251	1.22334e-201	1.50452e-200
ENSG00000160867	FGFR4	-3.6558	4.89987	1.25028e-201	1.53675e-200
ENSG00000249346	LINC01016	-7.36897	4.16001	1.26907e-201	1.55894e-200
ENSG00000114098	ARMC8	2.10476	6.03057	1.40977e-201	1.73076e-200
ENSG00000204390	HSPA1L	-3.16667	4.93539	1.44798e-201	1.77663e-200
ENSG00000101189	MRGBP	-2.44418	5.66617	1.51433e-201	1.85696e-200
ENSG00000078140	UBE2K	1.65106	6.83042	2.05507e-201	2.51857e-200
ENSG00000078295	ADCY2	1.77883	6.43261	4.91625e-201	6.02155e-200
ENSG00000169764	UGP2	1.81817	7.00228	6.52797e-201	7.99095e-200
ENSG00000144711	IQSEC1	1.38878	7.90528	7.56068e-201	9.2497e-200
ENSG00000086289	EPDR1	1.80134	6.94187	9.13474e-201	1.11689e-199
ENSG00000160271	RALGDS	1.74808	7.52257	9.69535e-201	1.18474e-199
ENSG00000013441	CLK1	1.79527	6.95579	1.38289e-200	1.68886e-199
ENSG00000019169	MARCO	-4.35626	4.33911	1.7489e-200	2.13461e-199
ENSG00000166598	HSP90B1	1.58192	7.85584	1.88252e-200	2.29637e-199
ENSG00000109971	HSPA8	1.35265	10.0142	1.99392e-200	2.43084e-199
ENSG00000161082	CELF5	2.21949	5.68829	5.29436e-200	6.45076e-199
ENSG00000078142	PIK3C3	2.31114	5.68582	6.01031e-200	7.31883e-199
ENSG00000154330	PGM5	-2.80325	5.25471	6.04873e-200	7.36134e-199
ENSG00000142408	CACNG8	2.13395	5.8584	6.96985e-200	8.47742e-199
ENSG00000115966	ATF2	1.8554	6.27678	7.27875e-200	8.84801e-199
ENSG00000198876	DCAF12	-2.06666	6.21994	1.07897e-199	1.31083e-198
ENSG00000138381	ASNSD1	2.5066	5.23198	1.26723e-199	1.53865e-198
ENSG00000166292	TMEM100	-3.74324	4.56397	1.40151e-199	1.70071e-198
ENSG00000178568	ERBB4	2.58411	5.37318	2.8306e-199	3.4329e-198
ENSG00000213901	SLC23A3	-5.25461	4.39132	3.05405e-199	3.70176e-198
ENSG00000149269	PAK1	1.69507	7.8307	3.15221e-199	3.81853e-198
ENSG00000173726	TOMM20	1.43552	8.15423	4.39359e-199	5.31924e-198
ENSG00000065308	TRAM2	-2.59388	5.57373	6.31607e-199	7.64233e-198
ENSG00000110799	VWF	-1.54757	7.85773	6.86697e-199	8.30412e-198
ENSG00000150687	PRSS23	-2.21905	5.81281	7.77478e-199	9.39651e-198
ENSG00000153790	C7orf31	-3.49155	4.93278	8.48197e-199	1.02453e-197
ENSG00000112977	DAP	-1.93317	6.24078	9.71512e-199	1.17281e-197
ENSG00000142025	DMRTC2	-9.23208	3.92712	2.09053e-198	2.52222e-197
ENSG00000187017	ESPN	-3.30055	5.45173	2.19144e-198	2.64245e-197
ENSG00000255248	MIR100HG	2.41981	5.40406	2.88989e-198	3.48265e-197
ENSG00000115840	SLC25A12	1.85243	6.23997	3.32951e-198	4.01014e-197
ENSG00000135749	PCNX2	2.19402	5.69916	4.08854e-198	4.92151e-197
ENSG00000234511	C5orf58	-11.7234	3.95087	5.46722e-198	6.57728e-197
ENSG00000160838	LRRC71	-6.37323	3.99572	5.53736e-198	6.65785e-197
ENSG00000265579	NA	4.32947	3.9516	6.95215e-198	8.35413e-197
ENSG00000008294	SPAG9	1.36188	7.84922	1.06185e-197	1.27525e-196
ENSG00000133858	ZFC3H1	2.59469	5.57036	1.07176e-197	1.28642e-196
ENSG00000105679	GAPDHS	-8.41357	3.972	1.42015e-197	1.70362e-196
ENSG00000160145	KALRN	1.63929	6.93276	1.83434e-197	2.19921e-196
ENSG00000010282	HHATL	2.89351	5.04192	2.29981e-197	2.7557e-196
ENSG00000172379	ARNT2	1.40651	7.84614	2.34231e-197	2.80501e-196
ENSG00000171634	BPTF	1.9016	6.32776	2.80957e-197	3.36267e-196
ENSG00000111530	CAND1	1.9419	7.0694	2.85837e-197	3.41912e-196
ENSG00000130150	MOSPD2	3.28951	4.43768	3.21056e-197	3.83821e-196
ENSG00000163347	CLDN1	-4.50891	4.28687	4.76818e-197	5.69709e-196
ENSG00000187783	TMEM72	-5.09207	4.18217	4.86201e-197	5.80589e-196
ENSG00000121152	NCAPH	-5.43783	4.12996	5.93082e-197	7.07817e-196
ENSG00000123975	CKS2	-3.93086	4.66586	7.80723e-197	9.31228e-196
ENSG00000184908	CLCNKB	-3.40124	5.1363	1.01678e-196	1.21211e-195
ENSG00000041353	RAB27B	3.84344	4.1265	1.58334e-196	1.88642e-195
ENSG00000155304	HSPA13	2.08431	5.85111	1.8392e-196	2.19002e-195
ENSG00000161055	SCGB3A1	-7.36442	4.95421	2.28768e-196	2.7225e-195
ENSG00000197766	CFD	-5.42405	4.92673	2.62729e-196	3.12488e-195
ENSG00000117266	CDK18	1.67102	7.0248	2.65651e-196	3.15785e-195
ENSG00000206503	HLA-A	-2.39889	8.63865	3.32923e-196	3.95528e-195
ENSG00000198919	DZIP3	2.03295	5.9591	4.52296e-196	5.37044e-195
ENSG00000121905	HPCA	1.80648	6.28908	6.14545e-196	7.29281e-195
ENSG00000138650	PCDH10	2.0478	5.96617	6.66034e-196	7.89936e-195
ENSG00000177485	ZBTB33	2.95392	4.75088	8.63589e-196	1.02366e-194
ENSG00000180773	SLC36A4	2.86536	4.76993	1.00993e-195	1.19645e-194
ENSG00000198162	MAN1A2	2.31659	5.89134	1.18286e-195	1.40053e-194
ENSG00000170482	SLC23A1	-5.34195	4.30462	1.36255e-195	1.61237e-194
ENSG00000134444	RELCH	2.40746	5.42736	2.00957e-195	2.37669e-194
ENSG00000071189	SNX13	2.51348	5.54079	2.90037e-195	3.42829e-194
ENSG00000108924	HLF	1.53216	7.03086	3.3267e-195	3.93e-194
ENSG00000224189	HAGLR	-2.45221	5.48853	3.41789e-195	4.03546e-194
ENSG00000128346	C22orf23	-2.89514	5.13497	3.45637e-195	4.0786e-194
ENSG00000188803	SHISA6	2.56713	5.18402	3.73191e-195	4.40126e-194
ENSG00000085832	EPS15	1.81056	7.42256	4.76781e-195	5.6198e-194
ENSG00000175879	HOXD8	-11.8303	4.05474	6.87239e-195	8.09591e-194
ENSG00000106341	PPP1R17	4.59583	3.83464	1.02492e-194	1.20671e-193
ENSG00000251562	MALAT1	1.81498	8.10079	1.19198e-194	1.40262e-193
ENSG00000135932	CAB39	1.55058	6.98143	1.51024e-194	1.77612e-193
ENSG00000107758	PPP3CB	1.49756	7.70242	2.1448e-194	2.52098e-193
ENSG00000137845	ADAM10	2.06158	5.95051	2.93184e-194	3.44414e-193
ENSG00000142698	C1orf94	-5.42711	4.11963	4.24481e-194	4.98373e-193
ENSG00000118640	VAMP8	-3.38194	4.73944	4.3318e-194	5.08302e-193
ENSG00000141639	MAPK4	1.98842	6.15626	4.37677e-194	5.13292e-193
ENSG00000259796	NA	3.63115	4.18884	4.77908e-194	5.60159e-193
ENSG00000073146	MOV10L1	-3.56449	4.66821	6.05931e-194	7.0982e-193
ENSG00000069275	NUCKS1	1.69424	7.70953	7.28981e-194	8.53489e-193
ENSG00000167711	SERPINF2	-4.75807	4.80558	8.14596e-194	9.53195e-193
ENSG00000116667	C1orf21	1.85837	6.50376	8.39121e-194	9.81345e-193
ENSG00000170802	FOXN2	2.91153	4.86535	8.4119e-194	9.83217e-193
ENSG00000112655	PTK7	-2.61434	5.54756	9.16123e-194	1.07021e-192
ENSG00000110076	NRXN2	1.99956	7.83472	9.61031e-194	1.12204e-192
ENSG00000103196	CRISPLD2	-2.44195	5.67766	1.11429e-193	1.30025e-192
ENSG00000166145	SPINT1	-3.2016	4.87178	1.19335e-193	1.39174e-192
ENSG00000166448	TMEM130	1.39593	7.60595	1.2351e-193	1.43962e-192
ENSG00000184702	2005-09-01	1.77649	7.86527	2.01395e-193	2.34614e-192
ENSG00000107147	KCNT1	2.64823	6.37749	2.45562e-193	2.85907e-192
ENSG00000049323	LTBP1	-2.33652	5.7649	2.62624e-193	3.05603e-192
ENSG00000172824	CES4A	2.39181	5.47129	4.35087e-193	5.06009e-192
ENSG00000137261	KIAA0319	2.70583	5.03363	4.47287e-193	5.19909e-192
ENSG00000107581	EIF3A	1.66197	6.77604	4.78957e-193	5.56413e-192
ENSG00000173406	DAB1	3.94063	4.06844	5.65169e-193	6.56203e-192
ENSG00000174015	SPERT	-12.2199	4.43388	7.62094e-193	8.84359e-192
ENSG00000151704	KCNJ1	-5.53212	4.06545	8.08259e-193	9.3741e-192
ENSG00000141425	RPRD1A	1.76277	6.78069	8.858e-193	1.02677e-191
ENSG00000086548	CEACAM6	-9.13533	3.83294	1.13261e-192	1.31214e-191
ENSG00000079156	OSBPL6	3.13276	4.50456	1.50554e-192	1.74322e-191
ENSG00000152931	PART1	3.8854	4.21808	2.3579e-192	2.72864e-191
ENSG00000138641	HERC3	1.81902	6.20387	2.4338e-192	2.81491e-191
ENSG00000164684	ZNF704	1.9435	6.17576	4.1662e-192	4.81593e-191
ENSG00000163958	ZDHHC19	-5.84877	3.99736	4.39713e-192	5.08008e-191
ENSG00000179841	AKAP5	3.49735	4.32414	4.46292e-192	5.15325e-191
ENSG00000092068	SLC7A8	-1.91299	6.79912	6.92857e-192	7.99588e-191
ENSG00000102181	CD99L2	1.38998	7.68956	8.93656e-192	1.03075e-190
ENSG00000174348	PODN	-3.53468	4.86589	1.08191e-191	1.2472e-190
ENSG00000016391	CHDH	-2.30772	6.59212	1.43817e-191	1.65697e-190
ENSG00000173421	CCDC36	-4.62638	4.39713	1.95663e-191	2.25308e-190
ENSG00000014123	UFL1	2.79902	4.8663	4.60042e-191	5.29453e-190
ENSG00000174059	CD34	-2.07944	6.16293	6.0894e-191	7.00432e-190
ENSG00000121892	PDS5A	2.12319	5.93876	1.56346e-190	1.79738e-189
ENSG00000179407	DNAJB8	-8.49453	4.05072	1.60936e-190	1.84913e-189
ENSG00000186297	GABRA5	2.6446	5.05102	1.83415e-190	2.10626e-189
ENSG00000166266	CUL5	2.46171	5.16427	2.12031e-190	2.43354e-189
ENSG00000108176	DNAJC12	2.91914	4.72713	2.68466e-190	3.07957e-189
ENSG00000141720	NA	1.40061	7.97653	2.95072e-190	3.38292e-189
ENSG00000261087	NA	3.75851	4.30629	5.87075e-190	6.72698e-189
ENSG00000244734	HBB	-1.61869	6.92354	6.15663e-190	7.05071e-189
ENSG00000103540	CCP110	1.84144	6.22619	9.59299e-190	1.09801e-188
ENSG00000104755	ADAM2	-9.28052	3.97454	1.03847e-189	1.18798e-188
ENSG00000154096	THY1	1.74851	7.88146	1.18833e-189	1.35868e-188
ENSG00000117533	VAMP4	2.27918	5.50758	1.37367e-189	1.56972e-188
ENSG00000108588	CCDC47	1.9459	6.18467	1.83454e-189	2.09523e-188
ENSG00000125648	SLC25A23	1.32044	7.90832	1.84105e-189	2.10152e-188
ENSG00000100065	CARD10	-4.14413	4.78713	1.87424e-189	2.13824e-188
ENSG00000100884	CPNE6	2.09126	5.67144	3.40833e-189	3.88632e-188
ENSG00000143401	ANP32E	1.98705	6.08735	6.36809e-189	7.2572e-188
ENSG00000172955	ADH6	-7.73083	3.83139	6.80202e-189	7.74751e-188
ENSG00000066084	DIP2B	1.79246	7.18824	9.75819e-189	1.11086e-187
ENSG00000156256	USP16	2.66434	5.11208	1.04094e-188	1.18435e-187
ENSG00000164794	KCNV1	3.15898	4.57143	1.13254e-188	1.28787e-187
ENSG00000135333	EPHA7	3.67026	4.13295	1.24928e-188	1.41985e-187
ENSG00000239511	NA	-6.60448	4.21868	1.73823e-188	1.97449e-187
ENSG00000154874	CCDC144B	4.19025	3.89899	1.83009e-188	2.0777e-187
ENSG00000141750	STAC2	2.4853	5.74715	3.43411e-188	3.89664e-187
ENSG00000171790	SLFNL1	-4.78278	4.7406	3.96837e-188	4.50041e-187
ENSG00000138615	CILP	-4.86443	4.12408	4.75863e-188	5.39371e-187
ENSG00000133019	CHRM3	3.24205	4.53984	6.47007e-188	7.32959e-187
ENSG00000163430	FSTL1	-1.63478	6.80242	8.09266e-188	9.16279e-187
ENSG00000183960	KCNH8	3.28155	4.40987	9.09187e-188	1.02886e-186
ENSG00000169992	NLGN2	1.61927	7.0463	1.00939e-187	1.14164e-186
ENSG00000180483	DEFB119	-11.6703	3.8992	1.11964e-187	1.26564e-186
ENSG00000116514	RNF19B	-1.91733	6.35591	1.42297e-187	1.60766e-186
ENSG00000184205	TSPYL2	1.32121	7.94323	2.05963e-187	2.32571e-186
ENSG00000157303	SUSD3	-4.95226	4.39271	2.19682e-187	2.47928e-186
ENSG00000153902	LGI4	2.26142	5.74581	2.91098e-187	3.28351e-186
ENSG00000067064	IDI1	1.70706	6.40366	2.99164e-187	3.37267e-186
ENSG00000011304	PTBP1	-1.7098	7.10707	3.15543e-187	3.55542e-186
ENSG00000105767	CADM4	1.69701	7.10644	3.84171e-187	4.32636e-186
ENSG00000183853	KIRREL1	-2.83033	5.13887	3.93046e-187	4.42393e-186
ENSG00000181409	AATK	1.94467	7.43582	4.37424e-187	4.92078e-186
ENSG00000114062	UBE3A	2.14163	5.92539	5.49718e-187	6.18072e-186
ENSG00000173064	HECTD4	1.30727	7.91232	9.87758e-187	1.10998e-185
ENSG00000184261	KCNK12	2.77555	4.79453	1.06225e-186	1.19306e-185
ENSG00000071054	MAP4K4	1.47191	7.36194	1.19303e-186	1.33923e-185
ENSG00000100427	MLC1	1.79863	7.04226	1.44149e-186	1.61726e-185
ENSG00000149257	SERPINH1	-2.27443	5.89931	4.75561e-186	5.33264e-185
ENSG00000082258	CCNT2	2.16567	5.63706	6.06153e-186	6.79338e-185
ENSG00000059915	PSD	1.67973	7.52115	7.56858e-186	8.47786e-185
ENSG00000165496	RPL10L	-11.5652	3.7966	1.08581e-185	1.2156e-184
ENSG00000165238	WNK2	1.72789	6.44893	1.25807e-185	1.40771e-184
ENSG00000156413	FUT6	-5.79026	4.1391	2.14206e-185	2.39556e-184
ENSG00000136051	WASHC4	2.53443	5.12784	2.37552e-185	2.65523e-184
ENSG00000128052	KDR	-2.57152	5.29779	2.5299e-185	2.82629e-184
ENSG00000261275	NA	-9.16513	3.86198	2.56574e-185	2.8648e-184
ENSG00000160789	LMNA	-1.88509	7.33719	2.87302e-185	3.2062e-184
ENSG00000090989	EXOC1	2.60794	5.1982	2.90011e-185	3.23471e-184
ENSG00000162545	CAMK2N1	1.40701	8.56633	3.11786e-185	3.47573e-184
ENSG00000134343	ANO3	3.7188	4.16172	3.19175e-185	3.5562e-184
ENSG00000211679	NA	-9.42178	4.11258	4.25652e-185	4.74004e-184
ENSG00000007866	TEAD3	-3.41088	4.61198	6.32018e-185	7.03439e-184
ENSG00000172667	ZMAT3	1.80632	6.19003	6.53762e-185	7.27254e-184
ENSG00000099194	SCD	1.25578	8.88835	7.45398e-185	8.28751e-184
ENSG00000143443	C1orf56	-3.16717	4.90864	8.04529e-185	8.9402e-184
ENSG00000082996	RNF13	1.94504	5.98794	8.09807e-185	8.99409e-184
ENSG00000166432	ZMAT1	3.29046	4.36578	1.6013e-184	1.77754e-183
ENSG00000138867	GUCD1	-1.8894	6.30414	1.69897e-184	1.88496e-183
ENSG00000161681	SHANK1	2.1363	6.3399	1.87587e-184	2.08012e-183
ENSG00000129538	RNASE1	-1.46346	7.77746	2.08234e-184	2.30786e-183
ENSG00000197321	SVIL	-2.40864	5.57511	3.04549e-184	3.37353e-183
ENSG00000172794	RAB37	2.15973	5.52937	3.19204e-184	3.53399e-183
ENSG00000127831	VIL1	-11.5115	3.74416	3.47627e-184	3.84664e-183
ENSG00000136002	ARHGEF4	1.67023	6.99715	3.72917e-184	4.12432e-183
ENSG00000055917	PUM2	1.54908	7.0826	4.01805e-184	4.44146e-183
ENSG00000139182	CLSTN3	1.60814	8.14068	6.23559e-184	6.88905e-183
ENSG00000125347	IRF1	-2.598	5.29605	6.3868e-184	7.05239e-183
ENSG00000137948	BRDT	-7.13075	3.92866	9.04269e-184	9.9798e-183
ENSG00000145715	RASA1	2.19867	5.523	9.11623e-184	1.00557e-182
ENSG00000132702	HAPLN2	2.30017	5.65967	1.02872e-183	1.13414e-182
ENSG00000155363	MOV10	-2.3377	5.52334	1.12192e-183	1.23624e-182
ENSG00000118156	ZNF541	-4.99616	4.39188	1.19944e-183	1.32095e-182
ENSG00000171804	WDR87	-7.72426	3.82505	1.56361e-183	1.72112e-182
ENSG00000167778	SPRYD3	1.42052	7.39393	1.66516e-183	1.83194e-182
ENSG00000185813	PCYT2	-1.73631	7.24277	2.17841e-183	2.39534e-182
ENSG00000151725	CENPU	-5.01155	4.1054	3.02428e-183	3.32369e-182
ENSG00000163114	PDHA2	-11.6828	3.91149	3.41088e-183	3.74661e-182
ENSG00000111206	FOXM1	-4.62239	4.20671	3.43482e-183	3.77093e-182
ENSG00000198862	LTN1	2.6603	5.13529	5.0955e-183	5.59119e-182
ENSG00000089157	RPLP0	-1.24443	8.7395	1.3076e-182	1.43405e-181
ENSG00000069956	MAPK6	2.00424	6.26588	2.52278e-182	2.7653e-181
ENSG00000178498	DTX3	1.69837	6.63149	2.59227e-182	2.83998e-181
ENSG00000167920	TMEM99	-3.61403	4.53037	5.34793e-182	5.85592e-181
ENSG00000008300	CELSR3	1.84695	6.26214	6.65392e-182	7.28215e-181
ENSG00000163995	ABLIM2	2.16258	5.49911	7.47652e-182	8.17815e-181
ENSG00000105053	VRK3	-1.91494	6.34698	7.55024e-182	8.25449e-181
ENSG00000158769	F11R	-3.06375	5.04068	8.31744e-182	9.0885e-181
ENSG00000059378	PARP12	-3.07933	4.87547	9.33929e-182	1.01998e-180
ENSG00000237862	LOC100506271	-8.35584	3.91624	1.69002e-181	1.84477e-180
ENSG00000187775	DNAH17	-2.15112	5.72857	2.33969e-181	2.5526e-180
ENSG00000111276	CDKN1B	1.51256	7.09961	3.1111e-181	3.39244e-180
ENSG00000122735	DNAI1	-4.06544	4.31814	3.48191e-181	3.79481e-180
ENSG00000185290	NUPR2	-4.49537	4.27395	3.64447e-181	3.96992e-180
ENSG00000164056	SPRY1	-2.79005	5.04392	3.66305e-181	3.98809e-180
ENSG00000113575	PPP2CA	1.45379	7.42151	3.99136e-181	4.34327e-180
ENSG00000105479	CCDC114	-4.12851	4.37677	8.53075e-181	9.27808e-180
ENSG00000104442	ARMC1	2.43291	5.43104	9.44052e-181	1.02622e-179
ENSG00000033178	UBA6	2.43813	5.12161	1.19714e-180	1.30066e-179
ENSG00000114573	ATP6V1A	1.38399	7.92314	1.44509e-180	1.56925e-179
ENSG00000137868	STRA6	-5.35965	4.32076	1.46032e-180	1.58496e-179
ENSG00000077080	ACTL6B	2.85388	4.90363	1.50695e-180	1.63473e-179
ENSG00000038427	VCAN	2.44771	5.08289	2.265e-180	2.45578e-179
ENSG00000143772	ITPKB	1.5826	7.24974	2.83995e-180	3.07757e-179
ENSG00000180817	PPA1	1.59245	7.11051	2.95182e-180	3.19714e-179
ENSG00000196504	PRPF40A	2.2303	5.49983	4.2702e-180	4.62271e-179
ENSG00000103316	CRYM	1.69387	6.3031	5.20347e-180	5.63012e-179
ENSG00000113522	RAD50	2.77966	4.9742	5.46578e-180	5.91088e-179
ENSG00000159842	ABR	1.29878	8.13171	6.03562e-180	6.52376e-179
ENSG00000178980	SELENOW	1.35937	8.11466	6.09415e-180	6.58362e-179
ENSG00000105011	ASF1B	-6.87088	3.92295	9.19643e-180	9.92997e-179
ENSG00000188800	TMCO2	-9.15481	3.85206	9.92754e-180	1.07139e-178
ENSG00000012983	MAP4K5	2.40659	5.26213	1.95488e-179	2.10863e-178
ENSG00000140873	ADAMTS18	4.74522	3.83096	2.06292e-179	2.22402e-178
ENSG00000186106	ANKRD46	1.98915	6.07016	2.1365e-179	2.30217e-178
ENSG00000082781	ITGB5	-1.8016	6.20656	2.5574e-179	2.75429e-178
ENSG00000154783	FGD5	-2.7873	4.98571	2.74907e-179	2.9592e-178
ENSG00000120738	EGR1	-1.57338	6.90585	3.18184e-179	3.42329e-178
ENSG00000151012	SLC7A11	3.21381	4.33884	3.70037e-179	3.97913e-178
ENSG00000102241	HTATSF1	1.67816	6.37736	5.71071e-179	6.13777e-178
ENSG00000180155	LYNX1	1.76512	7.61828	8.69175e-179	9.33695e-178
ENSG00000152661	GJA1	1.38708	7.54518	9.26459e-179	9.94722e-178
ENSG00000179299	NSUN7	-5.84168	3.88011	1.15093e-178	1.2351e-177
ENSG00000135519	KCNH3	1.87132	6.20418	3.8158e-178	4.09276e-177
ENSG00000164161	HHIP	3.00542	4.60345	3.83782e-178	4.11428e-177
ENSG00000185559	DLK1	-6.57629	3.84801	6.74914e-178	7.23161e-177
ENSG00000170955	CAVIN3	-3.70044	4.84786	8.18517e-178	8.76582e-177
ENSG00000136240	KDELR2	-1.59683	6.95978	8.90037e-178	9.5269e-177
ENSG00000125531	FNDC11	-8.64677	4.19846	9.11321e-178	9.74974e-177
ENSG00000173699	SPATA3	-9.14881	3.84603	1.10156e-177	1.1779e-176
ENSG00000198959	TGM2	-1.80278	7.54543	1.22873e-177	1.31321e-176
ENSG00000131462	TUBG1	-1.91431	6.11243	1.43801e-177	1.53609e-176
ENSG00000173868	PHOSPHO1	-3.54749	4.48486	1.60696e-177	1.7157e-176
ENSG00000107331	ABCA2	1.97696	9.26299	1.89736e-177	2.02472e-176
ENSG00000180229	HERC2P3	2.99996	4.79241	2.24162e-177	2.39088e-176
ENSG00000151287	TEX30	-2.67113	5.16978	2.25966e-177	2.40888e-176
ENSG00000138798	EGF	-4.46503	4.24621	2.362e-177	2.51671e-176
ENSG00000131747	TOP2A	-8.32257	3.88373	2.4541e-177	2.61351e-176
ENSG00000137960	GIPC2	-4.43638	4.32054	3.33935e-177	3.55446e-176
ENSG00000173692	PSMD1	1.69484	6.37919	3.69272e-177	3.9286e-176
ENSG00000163171	CDC42EP3	-2.23818	5.56996	3.92171e-177	4.1701e-176
ENSG00000205420	KRT6A	-9.06907	3.7683	4.16884e-177	4.43063e-176
ENSG00000100614	PPM1A	1.46111	7.1934	4.86019e-177	5.16279e-176
ENSG00000125676	THOC2	2.58182	4.93239	5.02939e-177	5.33981e-176
ENSG00000160014	CALM3	1.19569	9.77327	5.80246e-177	6.15748e-176
ENSG00000118922	KLF12	2.73002	4.74906	5.99875e-177	6.36255e-176
ENSG00000079689	SCGN	5.23421	3.7389	7.77658e-177	8.24404e-176
ENSG00000099822	HCN2	1.93868	5.96371	7.78594e-177	8.24979e-176
ENSG00000009765	IYD	-5.68719	3.94467	1.18352e-176	1.25339e-175
ENSG00000054267	ARID4B	2.17206	5.45784	1.64107e-176	1.73708e-175
ENSG00000152208	GRID2	2.75616	4.76024	1.79461e-176	1.89865e-175
ENSG00000185742	C11orf87	2.17959	5.82072	1.95367e-176	2.06588e-175
ENSG00000108576	SLC6A4	-5.09005	4.43493	2.03389e-176	2.14963e-175
ENSG00000166405	RIC3	2.406	5.29906	4.06227e-176	4.29127e-175
ENSG00000128262	POM121L9P	-4.64784	4.06076	4.7757e-176	5.04238e-175
ENSG00000133134	BEX2	1.78878	6.32111	5.50717e-176	5.81176e-175
ENSG00000120708	TGFBI	-2.73997	5.1047	5.91825e-176	6.24245e-175
ENSG00000101448	EPPIN	-6.95868	3.76155	8.63454e-176	9.10295e-175
ENSG00000072415	MPP5	2.02165	5.61584	1.48122e-175	1.56079e-174
ENSG00000272505	NA	3.60798	4.30811	2.31849e-175	2.44181e-174
ENSG00000076513	ANKRD13A	-1.6198	6.69888	2.99526e-175	3.15299e-174
ENSG00000188906	LRRK2	2.81922	4.67868	3.33737e-175	3.51136e-174
ENSG00000078674	PCM1	1.78042	6.68737	3.86897e-175	4.06863e-174
ENSG00000161649	CD300LG	-6.19331	3.82219	4.16884e-175	4.38178e-174
ENSG00000141497	ZMYND15	-5.12607	4.37302	5.14485e-175	5.40492e-174
ENSG00000164237	CMBL	-1.97903	5.92661	5.23446e-175	5.49631e-174
ENSG00000121236	TRIM6	-6.03459	3.81397	6.29231e-175	6.60378e-174
[truncated: 15,857 more rows]
