# Supplementary material for: Systematic analysis of TruSeq, SMARTer and SMARTer Ultra-Low RNA-seq kits for standard, low and ultra-low quantity samples
Source: Sci Rep. 2019 May 17;9:7550. doi: 10.1038/s41598-019-43983-0 (PMC6525156; doi:10.1038/s41598-019-43983-0)
Supplement: Supplementary file 4 — Dataset S3 [file 41598_2019_43983_MOESM4_ESM.xlsx]

## Sheet: GO_Biological_Processes
Term	Overlap	P-value	Adjusted P-value	Z-score	Combined Score	Genes
regulated exocytosis (GO:0045055)	55/149	5.51484e-15	2.40888e-11	-2.30537	75.6883	LGALS3BP;FAM49B;APP;SPARC;SERPINA1;WDR1;SERPINE1;OLA1;CLU;RIMS2;RIMS1;PPP3CB;RIMS3;LAMP2;HABP4;TIMP3;QSOX1;FAM3C;ABCC4;VWF;ACTN2;ACTN1;ANXA5;SERPINF2;APOA1;ACTN4;TUBA4A;TMX3;DNAJC5;SERPING1;TAGLN2;SCG3;TLN1;STEAP2;VCL;CFD;CD63;TEX264;STXBP1;PLG;THBS1;KNG1;SYNGR1;RAB11FIP1;FLNA;A2M;RAB11FIP5;PCDH7;RARRES2;FN1;VEGFA;TF;SCCPDH;ALB;CALM1
regulation of synaptic vesicle exocytosis (GO:2000300)	13/18	5.63248e-09	1.64018e-06	-2.42156	45.9969	NAPB;NLGN1;RAB3A;STXBP1;FMR1;SEPT5;SYN1;RIMS2;RIMS1;STX1B;PREPL;RIMS3;RAB3GAP1
glutamate receptor signaling pathway (GO:0007215)	20/37	8.87676e-10	5.32049e-07	-2.03096	42.3301	GRIA2;APP;GRID2;HOMER1;KCNB1;FMR1;GRIK2;GRIN2C;GRIN2B;GRM1;GRIN2A;GRM4;GPRIN1;GNAQ;PTK2B;PLCB1;GRIA3;GRIA4;CPEB4;CDK5R1
platelet degranulation (GO:0002576)	46/125	1.03419e-12	2.25868e-09	-1.43494	39.6007	CFD;LGALS3BP;CD63;FAM49B;APP;SPARC;SERPINA1;WDR1;TEX264;STXBP1;SERPINE1;OLA1;PLG;THBS1;CLU;KNG1;LAMP2;HABP4;FLNA;TIMP3;QSOX1;FAM3C;A2M;ABCC4;VWF;ACTN2;PCDH7;RARRES2;ACTN1;ANXA5;SERPINF2;FN1;APOA1;ACTN4;TUBA4A;VEGFA;TF;SCCPDH;TMX3;ALB;SERPING1;TAGLN2;SCG3;TLN1;CALM1;VCL
central nervous system development (GO:0007417)	61/218	1.79581e-10	1.51418e-07	-1.72142	38.6293	NCKAP1;CNTNAP2;ANKLE2;THRA;NCAN;FMR1;SLC23A1;CHD7;UBE3A;CELSR1;PKD1;HAPLN2;PHF8;NIPBL;ZIC2;DNER;NRCAM;SH3GL2;SLC6A17;TBR1;PAX6;HSPG2;HPCAL4;TGFBR2;BCAN;VCAN;PAX8;COL4A1;GPRIN1;TAGLN3;NDRG4;SRC;AMIGO1;ADAM22;BAG6;UGT8;GRIN2A;PTPRZ1;ADAM23;NKX2-1;SPOCK1;MBP;NPTX1;BPTF;ARNT2;CA10;MOG;STAT3;PTPN11;S100B;GRIN2C;GRIN2B;DCLK1;AHI1;QARS;PLXNB2;SERPINI1;FGFR4;MDGA1;RAB3GAP1;CDK5R1
extracellular matrix organization (GO:0030198)	64/230	8.35027e-11	1.2158e-07	-1.64381	38.1465	COL18A1;APP;SPARC;ITGB5;LAMC3;COL14A1;NCAN;SERPINE1;COL12A1;ITGB2;TNC;LAMC2;LAMC1;F11R;ITGAL;LOXL1;ICAM1;CDH1;KDR;TNR;ITGB8;ITGAV;VWF;ITGA3;MMP2;SERPINF2;NPNT;HSPG2;DCN;BCAN;KIF9;VCAN;COL4A2;COL4A1;COL6A2;COL6A1;PXDN;COL6A3;CD47;LCP1;ITGA5;CD44;FBN2;PLG;NID1;THBS1;FBLN5;SCUBE1;SPOCK2;SPP1;SERPINH1;A2M;GPM6B;VCAM1;LAMB2;LUM;FN1;MFAP5;COL1A1;COL3A1;COL1A2;COL5A1;ITGA11;TGFBI
axonogenesis (GO:0007409)	62/224	2.07992e-10	1.51418e-07	-1.70713	38.0579	CYFIP2;NRP1;APP;RAB3A;USP33;PPP3CB;RPS6KA5;KIF5C;KIF5B;KIF5A;TNR;NRCAM;NEFH;SPTAN1;SCN1B;EPHA5;KIRREL1;UNC5A;ANK3;SPTB;SHTN1;GAP43;SLC9A6;PIK3CA;PARD3;FEZ1;DOK6;MAP1B;MAP1A;S100A6;EZR;NLGN3;SPTBN4;BRSK2;SRC;ATL1;NRXN1;PLPPR4;NRXN3;PRELP;PIK3R1;C9ORF72;RAP1GAP;RTN4;EFNB1;KIF3A;NCAM1;CTNNA2;APBB1;PAK3;PDLIM7;LINGO1;LUM;PTPN11;CCK;L1CAM;S100B;NELL2;DAB1;CXCL12;KRAS;CDK5R1
chloride transport (GO:0006821)	27/74	5.90418e-08	1.17225e-05	-2.10289	35.0027	GABRB3;GABRB2;CLIC5;CLCNKB;SLC1A3;CLCN3;APOL1;SLC12A7;CLIC1;GABRA2;SLC12A3;GABRA1;SLC12A5;GABRA5;GABRA4;SLC12A1;SLC4A10;ANO6;ANO5;GABRG2;GABRG1;ANO1;CLCN5;CLCN4;GLRB;SLC26A8;SLC26A6
neuron projection morphogenesis (GO:0048812)	49/164	9.74448e-10	5.32049e-07	-1.57788	32.7396	NCKAP1;CNTNAP2;APP;CNTNAP1;RAB3A;CTNND2;CELSR2;DOCK10;ALCAM;NRCAM;NEFH;ZNF365;ANK3;MAPK8IP2;SHTN1;SLC9A6;ALS2;PARD3;MAP1B;MAP1A;S100A6;TMEM106B;GPM6A;SPTBN4;NLGN1;BRSK2;ATL1;PLPPR4;LRP4;PRELP;LRP2;RTN4;PAK1;MAP2;BTBD3;EPB41L3;MAP6;CTNNA2;APBB1;PAK3;PACSIN1;MAP4K4;LINGO1;FARP1;LUM;CCK;S100B;DCLK1;MAP6D1
modulation of chemical synaptic transmission (GO:0050804)	33/83	1.49226e-10	1.51418e-07	-1.41088	31.922	NLGN3;GRIA1;GRIA2;APP;NLGN1;PXK;MCTP1;CLSTN3;FMR1;CLSTN1;CAMK2A;ATP1A2;GRIK2;CPLX2;CPLX1;GRM1;RIMS2;RIMS1;RIMS3;GRM4;KCNMB4;GRIA3;GRIA4;CHRNB2;USP46;GRID2;MEF2C;UNC13A;SYT1;MAPK8IP2;SYN1;STX1B;CNTNAP4
chloride transmembrane transport (GO:1902476)	24/58	1.85591e-08	4.76859e-06	-1.76389	31.4013	GABRA2;GABRB3;SLC12A3;GABRB2;GABRA1;CLIC5;SLC12A5;GABRA5;GABRA4;SLC12A1;CLCNKB;SLC1A3;ANO6;CLCN3;GABRG2;GABRG1;ANO1;CLCN5;CLCN4;GLRB;SLC26A8;APOL1;SLC12A7;SLC26A6
nitrogen compound transport (GO:0071705)	27/75	8.16522e-08	1.42663e-05	-1.8853	30.7695	SLC22A6;SLC43A2;SLC23A1;SLC3A1;HBB;SLC3A2;SLC7A11;SLC1A5;AQP1;SLC6A4;SLC22A12;SLC17A1;ABCD1;SLC17A3;SLC22A11;CUBN;SLC6A19;SLC38A1;ABCC1;TMEM30A;SLC36A2;SLC6A15;SLC52A3;SLC7A7;TCN2;SLC7A8;SLC7A9
sodium ion transmembrane transport (GO:0035725)	19/37	7.29707e-09	1.9921e-06	-1.5816	29.6325	SLC13A1;SLC12A3;SLC12A1;ANO6;NALCN;SLC8A1;SLC8A2;SCN8A;SCNN1A;KCNK1;SCN3B;SLC17A1;SCN2A;SCN4B;SCN1B;SLC17A3;SCN1A;SCN2B;HCN1
chemical homeostasis within a tissue (GO:0048875)	5/7	0.000443469	0.01226	-3.74359	28.9038	NAPSA;SFTPA2;CTSH;SFTPA1;VEGFA
protein localization to cell periphery (GO:1990778)	39/118	2.05644e-09	8.16593e-07	-1.42357	28.4747	SPTBN4;RAMP3;ROCK2;STXBP1;LIN7A;F11R;DPP6;EFR3A;CDH1;EPB41L3;TSPAN5;PIP5K1A;FLNA;SCN3B;PACSIN1;S100A10;CLASP2;JUP;KCNB1;ACTN2;CAV1;RDX;TTC7B;MYO5A;ANK2;EMP2;ANK3;TTC7A;ATP1B1;ANK1;CACNB2;RAP2A;DLG1;EHD3;RAB15;MYADM;RAPGEF2;FGF13;EZR
protein localization to membrane (GO:0072657)	48/161	1.55896e-09	7.56616e-07	-1.40351	28.4621	PIGR;SPTBN4;NLGN1;RAMP3;ROCK2;STXBP1;NRXN1;ITGB2;LIN7A;THY1;F11R;ITGAL;DPP6;EFR3A;CDH1;EPB41L3;TSPAN5;PIP5K1A;FLNA;SCN3B;PACSIN1;S100A10;CLASP2;JUP;KCNB1;ACTN2;CAV1;MAGI2;RDX;TTC7B;MYO5A;ANK2;EMP2;ANK3;TTC7A;ATP1B1;ANK1;CACNB2;RAP2A;DLG1;EHD3;DLG2;RAB15;MYADM;RAPGEF2;CPE;FGF13;EZR
microtubule polymerization or depolymerization (GO:0031109)	13/24	8.07163e-07	0.000110178	-2.00399	28.1155	STMN2;STMN3;KIF24;STMN4;CKAP5;TPPP2;TRPV4;STMN1;KIF2C;TPPP;KIF2B;MAPT;FGF13
neurotransmitter transport (GO:0006836)	10/17	5.83523e-06	0.000584323	-2.30119	27.733	GABRA2;SNAP25;SLC38A1;SYNJ1;SLC6A16;SLC6A15;SLC22A2;SLC1A3;SLC17A7;GLUL
positive regulation of protein localization to endosome (GO:1905668)	5/7	0.000443469	0.01226	-3.48866	26.9355	ROCK2;RDX;MSN;EZR;SORL1
cardiac muscle cell action potential (GO:0086001)	14/30	3.11525e-06	0.000361396	-2.10861	26.7355	YWHAE;KCND3;CACNA2D1;ATP1A2;ANK2;ATP1B1;SLC8A1;DMD;SCN3B;SCN4B;FGF12;SCN1B;SCN1A;SCN2B
nervous system development (GO:0007399)	100/456	1.92961e-09	8.16593e-07	-1.31784	26.4436	NCKAP1;ANKLE2;GMFB;MYT1L;GDA;FMR1;STMN3;CELSR1;STK11;DPYSL5;CDH1;DPYSL2;NRCAM;SH3GL2;KIRREL3;SRRM4;MEF2C;RBFOX1;RBFOX2;RBFOX3;APLP1;TMOD2;HPCAL4;OLFM1;BCAN;FEZ1;SCN8A;TAGLN3;NOTCH2;GPM6A;WDR62;KALRN;NEUROD2;UGT8;MOBP;KIF3A;BTBD3;MBP;NPTX1;GPM6B;JAG1;SLC4A10;L1CAM;ARHGAP26;DCLK1;AHI1;DLG1;DLG2;COPS2;SERPINI1;FGFR4;FGF13;FGF12;NRSN1;NCAN;CHD7;PKD1;HAPLN2;NRGN;DNER;ENC1;PAX6;DNM3;ZEB2;VCAN;PAX8;NAV3…
sodium ion transport (GO:0006814)	25/59	5.22883e-09	1.6314e-06	-1.38614	26.4324	SLC23A1;ATP1A2;SLC5A10;SLC5A2;NALCN;SLC8A1;SLC8A2;SCN3B;SLC17A1;SCN1B;SLC17A3;SCN1A;SLC13A1;SLC12A3;SLC12A1;ANO6;SLC5A9;SCN8A;SCNN1A;KCNK1;FGF13;SCN2A;SCN4B;SCN2B;HCN1
chemical synaptic transmission (GO:0007268)	71/290	3.8222e-09	1.39128e-06	-1.34195	26.0103	GABRB3;SNAP25;GABRB2;GRIK2;SLC6A1;GRM1;GRM4;KIF5A;KIF1B;DLGAP1;BSN;SLC12A7;SCN1B;CHRNB2;GRID2;UNC13A;SYN2;SYN1;GABRG2;GABRG1;CACNB2;CACNB4;GPRIN1;AKAP9;KCNQ3;AMPH;GRIA1;NAPB;GRIA2;CNP;KCNA1;NRXN1;SLC1A2;CACNA1A;SLC1A3;CACNA1E;CPLX1;GRIN2A;KCNMB4;MBP;SLC17A7;NPTX1;GABRD;GRIA3;GRIA4;SYT5;GABRA2;GABBR2;RIC3;GABRA1;SLC12A5;DTNA;SYT1;HOMER1;GABRA5;GAD1;GABRA4;GAD2;NSG1;GRIN2C;GRIN2B;DLG1;DLG2;GLRB;NOV…
regulation of neurotransmitter secretion (GO:0046928)	15/28	1.37012e-07	2.13739e-05	-1.61064	25.4532	MEF2C;MCTP1;FMR1;CAMK2A;CPLX2;CPLX1;SEPT5;SYN1;RIMS2;RIMS1;STX1B;PREPL;RIMS3;SYT11;KCNMB4
regulation of neurotransmitter transport (GO:0051588)	9/14	6.3026e-06	0.000611772	-2.11828	25.3655	RIMS1;MEF2C;MCTP1;FMR1;CAMK2A;KCNMB4;CPLX2;CPLX1;SYN1
neuron projection development (GO:0031175)	47/168	2.15104e-08	4.94513e-06	-1.42499	25.1578	NCKAP1;CNTNAP2;GPM6A;APP;NLGN1;CNTNAP1;CTNND2;RASGRF1;STMN2;USH1C;STMN3;STMN4;PPP1R9A;AGER;CAMSAP2;DOCK10;PAK1;SAMD14;ATCAY;MAP2;STMN1;EPB41L3;NCDN;PAK3;NEFH;SH3GL2;GPM6B;PACSIN1;MAP4K4;ZNF365;EPHA4;UNC5A;APOA1;L1CAM;DCLK1;EHD1;SHTN1;GAP43;SLC9A6;ALS2;GPRIN1;PLP1;RAPGEF2;MAPT;NPTXR;FRYL;CDK5R1
regulation of protein targeting to membrane (GO:0090313)	12/28	4.58066e-05	0.00241064	-2.47334	24.7113	PRNP;C2CD5;TCAF1;MYO1C;DMTN;GDI1;KCNB1;MTCL1;CHORDC1;ERBB2;PDZK1;ANK3
drug transmembrane transport (GO:0006855)	7/12	0.000173486	0.00688899	-2.84413	24.6285	ABCC3;SLC47A2;ABCC1;RALBP1;TMEM30A;SLC47A1;SLC22A2
positive regulation of protein localization to early endosome (GO:1902966)	5/7	0.000443469	0.01226	-3.14508	24.2828	ROCK2;RDX;MSN;EZR;SORL1
neutrophil mediated immunity (GO:0002446)	94/488	3.09129e-06	0.000361396	-1.89155	23.9979	PIGR;SNAP25;B4GALT1;RAB3A;HSP90AB1;SERPINA1;ATP8A1;SLC44A2;ITGB2;HBB;SLC2A5;ITGAL;LAMP1;ADGRE5;PLAU;ANPEP;LAMP2;PSMD1;SIRPA;CTSH;QSOX1;ITGAV;ACAA1;B2M;CTSD;CEP290;SPTAN1;CTSC;CTSB;ACTR2;HSP90AA1;MME;CD93;ANXA2;CYBA;ANO6;KCNAB2;ARMC8;SCAMP1;RHOA;PKM;SLPI;CRISPLD2;CEACAM6;DNAJC5;CAT;CHI3L1;PADI2;ALDOC;CD47;SLC27A2;CD44;VCL;LTF;FTL;CFD;KMT2E;CD63;GRN;MVP;UBR4;IQGAP2;GNS;CNN2;C3;SYNGR1;CAND1;CYB5R3;A…
neutrophil degranulation (GO:0043312)	92/480	4.85043e-06	0.000504445	-1.94966	23.8569	PIGR;SNAP25;B4GALT1;RAB3A;HSP90AB1;SERPINA1;ATP8A1;SLC44A2;ITGB2;HBB;SLC2A5;ITGAL;LAMP1;ADGRE5;PLAU;ANPEP;LAMP2;PSMD1;SIRPA;CTSH;QSOX1;ITGAV;ACAA1;B2M;CTSD;CEP290;SPTAN1;CTSC;CTSB;ACTR2;HSP90AA1;MME;CD93;ANXA2;CYBA;ANO6;KCNAB2;ARMC8;SCAMP1;RHOA;PKM;SLPI;CRISPLD2;CEACAM6;DNAJC5;CAT;CHI3L1;PADI2;ALDOC;CD47;SLC27A2;CD44;VCL;LTF;FTL;CFD;CD63;GRN;MVP;UBR4;IQGAP2;GNS;CNN2;C3;SYNGR1;CAND1;CYB5R3;ALDH3B1…
regulation of synaptic vesicle cycle (GO:0098693)	7/12	0.000173486	0.00688899	-2.72585	23.6043	RIMS2;RIMS1;PREPL;RIMS3;SEPT5;SYN1;SNCA
cytoskeletal anchoring at plasma membrane (GO:0007016)	7/10	3.28245e-05	0.00193753	-2.27881	23.5272	SPTBN4;JUP;EPB41L3;FLNB;ANK3;TLN1;EZR
protein localization to plasma membrane (GO:0072659)	41/131	4.9724e-09	1.6314e-06	-1.2263	23.446	SPTBN4;RAMP3;ROCK2;STXBP1;F11R;DPP6;GOLGA4;EFR3A;CDH1;EPB41L3;TSPAN5;PIP5K1A;FLNA;SCN3B;ABCD1;PACSIN1;S100A10;CLASP2;NSF;JUP;KCNB1;ACTN2;RDX;TTC7B;MYO5A;ANK2;EMP2;ANK3;TTC7A;ATP1B1;ANK1;CACNB2;RAP2A;DLG1;EHD3;RAB15;MYADM;RAPGEF2;FGF13;EZR;OPTN
cell-matrix adhesion (GO:0007160)	30/91	1.53856e-07	2.31739e-05	-1.46696	23.0126	CD63;ITGB5;ITGB2;THY1;PTPRK;ITGAL;PKD1;FBLN5;PIP5K1A;ITGAV;EMILIN1;CD34;PPFIA2;VCAM1;ITGA3;ACTN2;ACTN1;TSC1;EMP2;NPNT;L1CAM;MKLN1;TIAM1;COL3A1;BCAM;TRIP6;ITGA11;ARHGEF7;CD44;VCL
microtubule depolymerization (GO:0007019)	9/16	2.8654e-05	0.00178447	-2.16504	22.6468	STMN1;STMN2;STMN3;KIF24;KIF2C;STMN4;KIF2B;CKAP5;CCSAP
regulation of protein localization to early endosome (GO:1902965)	5/7	0.000443469	0.01226	-2.93249	22.6414	ROCK2;RDX;MSN;EZR;SORL1
cell morphogenesis involved in neuron differentiation (GO:0048667)	33/98	2.08076e-08	4.94513e-06	-1.27443	22.542	APP;SPTBN4;BRSK2;RAB3A;ATL1;PLPPR4;LRP4;PRELP;CELSR2;RTN4;MAP2;BTBD3;MAP6;NRCAM;CTNNA2;APBB1;PAK3;NEFH;LINGO1;FARP1;MEF2C;LUM;CCK;ANK3;S100B;MAPK8IP2;SHTN1;PARD3;MAP1B;MAP1A;S100A6;TMEM106B;MAP6D1
antigen processing and presentation of exogenous peptide antigen via MHC class II (GO:0019886)	28/98	9.35028e-06	0.000833511	-1.91546	22.1813	DCTN1;CLTC;HLA-DMA;KLC2;CAPZB;KIF3A;KIF5A;KIF3C;KIFAP3;CTSD;AP1M2;SH3GL2;DYNC1I1;HLA-DQA1;HLA-DPA1;DYNC1H1;CD74;HLA-DRB5;DYNC1LI2;CAPZA3;HLA-DPB1;HLA-DRA;KIF2C;KIF2B;OSBPL1A;HLA-DRB1;LGMN;HLA-DQB1
metal ion transport (GO:0030001)	33/102	6.26028e-08	1.18891e-05	-1.32698	22.0098	KCNK5;KCNC1;KCNK9;KCNA1;SLC23A1;KCNA2;ATP1A2;LRP2;SLC5A10;SLC5A2;AQP1;KCNV1;CHORDC1;KCNMB4;SCN3B;KCNJ1;SLC17A3;KCNJ3;SCN1A;SLC12A3;KCNJ6;KCNJ12;KCND3;ABCC8;KCNJ15;KCNAB1;SLC5A9;KCNS1;SCN8A;KCNK1;FGF13;SCN2A;SCN4B
regulation of cardiac conduction (GO:1903779)	21/68	3.33996e-05	0.00194519	-2.08194	21.4585	RYR2;CAMK2D;AHCYL1;NPR1;CAV1;ITPR1;ATP1A3;ATP2B3;ATP2B2;ATP1A2;ANK2;ATP2B1;ATP1B2;ATP1B1;SLC8A1;SLC8A2;ACE2;ASPH;CALM3;CALM1;CALM2
antigen processing and presentation of exogenous peptide antigen (GO:0002478)	28/98	9.35028e-06	0.000833511	-1.8478	21.3977	DCTN1;CLTC;HLA-DMA;KLC2;CAPZB;KIF3A;KIF5A;KIF3C;KIFAP3;CTSD;AP1M2;SH3GL2;DYNC1I1;HLA-DQA1;HLA-DPA1;DYNC1H1;CD74;HLA-DRB5;DYNC1LI2;CAPZA3;HLA-DPB1;HLA-DRA;KIF2C;KIF2B;OSBPL1A;HLA-DRB1;LGMN;HLA-DQB1
epithelium development (GO:0060429)	31/116	1.42047e-05	0.00101715	-1.90558	21.27	NDRG4;TAGLN;ACADVL;TCF21;PKD1;KDR;CD34;CTSB;KRT6A;GSTK1;CPT1A;KRT4;VDR;ANXA4;RIPK4;IFT122;TBX2;VEGFA;VIL1;AHI1;ELF3;PAX8;WT1;ALDH1A2;GSTA2;GSTA1;CDHR2;TAGLN2;ALDOC;VCL;CES1
inorganic anion transmembrane transport (GO:0098661)	24/65	2.45304e-07	3.57163e-05	-1.39005	21.1577	GABRA2;GABRB3;SLC12A3;GABRB2;GABRA1;CLIC5;SLC12A5;GABRA5;GABRA4;SLC12A1;CLCNKB;SLC1A3;ANO6;CLCN3;GABRG2;GABRG1;ANO1;CLCN5;CLCN4;GLRB;SLC26A8;APOL1;SLC12A7;SLC26A6
monovalent inorganic cation transport (GO:0015672)	33/105	1.36191e-07	2.13739e-05	-1.33401	21.0897	KCNK5;KCNC1;KCNK9;KCNA1;SLC23A1;KCNA2;ATP1A2;SLC5A10;SLC5A2;AQP1;KCNV1;CHORDC1;KCNMB4;SCN3B;KCNJ1;SLC17A3;KCNJ3;SCN1A;SLC12A3;KCNJ6;SLC36A2;KCNJ12;KCND3;ABCC8;KCNJ15;KCNAB1;SLC5A9;KCNS1;SCN8A;KCNK1;FGF13;SCN2A;SCN4B
positive regulation of potassium ion transmembrane transport (GO:1901381)	9/16	2.8654e-05	0.00178447	-2.0128	21.0544	ACTN2;AMIGO1;AKAP9;FLNA;ANK2;AKAP6;ANO6;ATP1B2;ATP1B1
cytoskeleton-dependent intracellular transport (GO:0030705)	12/27	2.94143e-05	0.00178447	-2.01383	21.0123	CCDC88A;TUBA1B;TUBA1A;KIF5C;KIF5B;KIF5A;CCDC88C;KIF1B;KIF1A;HOOK3;KIF3C;DYNC1I1
cellular response to inorganic substance (GO:0071241)	9/18	9.69523e-05	0.0043213	-2.25721	20.8596	ADCY10;AOC1;KCNC2;FMR1;ATRX;DPEP1;MT3;FOXO1;AQP1
anterograde trans-synaptic signaling (GO:0098916)	60/241	3.15008e-08	6.87977e-06	-1.19438	20.6309	GABRB3;SNAP25;GABRB2;GRIK2;SLC6A1;GRM1;GRM4;KIF5A;DLGAP1;BSN;SLC12A7;SCN1B;CHRNB2;SYN2;SYN1;GABRG2;GABRG1;CACNB2;CACNB4;AKAP9;KCNQ3;AMPH;GRIA1;GRIA2;CNP;KCNA1;NRXN1;SLC1A2;CACNA1A;SLC1A3;CACNA1E;CPLX1;GRIN2A;KCNMB4;MBP;NPTX1;GABRD;SYT5;GABRA2;GABBR2;GABRA1;SLC12A5;DTNA;SYT1;HOMER1;GABRA5;GAD1;GABRA4;GAD2;GRIN2B;DLG1;DLG2;GLRB;NOVA1;PLP1;MYCBPAP;APBA1;APBA2;CBLN1;SCN2B
regulation of calcium ion-dependent exocytosis (GO:0017158)	19/54	9.79773e-06	0.00085593	-1.78503	20.5874	SYT5;SYT4;SYT2;SYT1;KCNB1;SYT9;SEPT5;SYN1;CACNA1H;SYT7;RPH3A;SCAMP5;RIMS2;RIMS1;PREPL;RIMS3;SYT12;SYT11;STX1A
synaptic transmission, GABAergic (GO:0051932)	7/12	0.000173486	0.00688899	-2.37604	20.5751	GABRA2;GABRB2;GABRA1;GABRA5;GABRA4;GABRG2;GABRG1
gamma-aminobutyric acid signaling pathway (GO:0007214)	10/20	3.92239e-05	0.00222506	-2.01766	20.4717	GABRA2;GABRB3;GABBR2;GABRB2;GABRA1;GABBR1;GABRA5;GABRA4;GABRG2;GABRG1
positive regulation of phosphoprotein phosphatase activity (GO:0032516)	9/16	2.8654e-05	0.00178447	-1.9492	20.3891	PPP1R15A;PDGFRB;PPP1R12A;HSP90AB1;MAGI2;CALM3;AKAP6;CALM1;CALM2
axon guidance (GO:0007411)	41/159	1.74338e-06	0.000217574	-1.53617	20.3692	CYFIP2;NRP1;SPTBN4;SRC;USP33;NRXN1;NRXN3;PIK3R1;RAP1GAP;EFNB1;RPS6KA5;ALCAM;KIF5C;KIF3A;KIF5B;CHN1;KIF5A;TNR;NCAM1;SPTAN1;SCN1B;PDLIM7;EPHA5;EPHA4;KIRREL1;UNC5A;PTPN11;L1CAM;SPTB;VEGFA;NELL2;GAP43;DAB1;CXCL12;PIK3CA;FEZ1;DOK6;PLXNB2;KRAS;EZR;CDK5R1
negative regulation of cell morphogenesis involved in differentiation (GO:0010771)	13/31	2.92667e-05	0.00178447	-1.9506	20.3625	LINGO1;DMTN;GDI1;TACSTD2;LRP4;FBLN1;ACTN4;THY1;RHOA;RTN4;RUFY3;RAPGEF2;YWHAH
antigen processing and presentation of peptide antigen via MHC class II (GO:0002495)	28/99	1.15447e-05	0.000884689	-1.79081	20.3603	DCTN1;CLTC;HLA-DMA;KLC2;CAPZB;KIF3A;KIF5A;KIF3C;KIFAP3;CTSD;AP1M2;SH3GL2;DYNC1I1;HLA-DQA1;HLA-DPA1;DYNC1H1;CD74;HLA-DRB5;DYNC1LI2;CAPZA3;HLA-DPB1;HLA-DRA;KIF2C;KIF2B;OSBPL1A;HLA-DRB1;LGMN;HLA-DQB1
eye photoreceptor cell development (GO:0042462)	7/13	0.000336489	0.0103493	-2.54347	20.34	USH1C;THY1;RORB;CEP290;MAPRE2;TOPORS;VEGFA
positive regulation of phosphorylation (GO:0042327)	47/209	1.8003e-05	0.00124821	-1.84268	20.1313	EPHB6;NRP1;APP;ROCK2;FMR1;FLT4;KNDC1;RASGRP1;THBS1;AGER;CYR61;CAMKK2;C3;DSTYK;PAK1;GPNMB;CCND1;ERBB4;RB1CC1;ERBB2;KDR;NPTN;RACK1;EPHB4;NKX3-1;EPHA5;PDGFRB;EPHA4;NTRK2;CD74;LMO4;ENTPD5;RARRES2;NTRK3;LMTK2;MT3;VEGFA;CLIP3;RAD50;RAP2A;DAB2;GAPDHS;KRAS;FAM20A;ROR2;FGFR4;ENG
cytoskeleton organization (GO:0007010)	38/127	6.86041e-08	1.24859e-05	-1.21215	19.9942	SPTBN4;CNTNAP1;MAST3;MAST2;MAST1;RHOBTB3;NEDD9;THY1;SYNE1;CNN2;FGD5;PCLO;CAPZB;DPYSL2;EPB41L3;PTK2B;FLNB;WASF3;PAK5;PACSIN1;DMTN;DST;JUP;KRT4;TPM1;KRT13;PRPF40A;ANK3;ANK1;ANLN;DES;FMNL2;ABI2;PALLD;PHIP;TLN1;EZR;AJUBA
positive regulation of synaptic transmission (GO:0050806)	24/68	6.44793e-07	9.08534e-05	-1.40125	19.974	SLC24A2;NLGN3;APP;NLGN1;SYT1;CLSTN3;FMR1;NRXN1;CLSTN1;GRIK2;GRIN2C;PRKCZ;GRIN2B;AGER;SLC8A2;RIMS2;RIMS1;STX1B;CACNG8;GRIN2A;RIMS3;GPRIN1;NPTN;PTK2B
positive regulation of cell migration (GO:0030335)	49/222	2.04422e-05	0.00139518	-1.82484	19.7045	NRP1;LAMC2;MIA3;FGF1;CYR61;CXCL16;MYLK;NIPBL;PLAU;KDR;RACK1;CTSH;INSL3;PDGFRB;PRKCE;ACTN4;TIAM1;SHTN1;CEACAM6;RUFY3;MYADM;RAPGEF2;ROR2;ARHGEF7;PFN1;CD151;SRC;THBS1;RTN4;PAK1;GPNMB;PTK2B;RREB1;CLASP2;SPAG9;XBP1;DMTN;NTRK3;RDX;FN1;VEGFA;VIL1;COL1A1;DAB2;CXCL12;MYO1C;APC;TRIP6;CNTN1
regulation of establishment of cell polarity (GO:2000114)	8/16	0.000240905	0.00839604	-2.35885	19.6518	CDH5;SHTN1;GSN;ROCK2;RUFY3;KRIT1;RACK1;PTK2B
axon development (GO:0061564)	31/95	1.24983e-07	2.09971e-05	-1.2322	19.5859	APP;SPTBN4;BRSK2;RAB3A;AMIGO1;ATL1;PLPPR4;PRELP;NREP;RTN4;CAMSAP2;NRCAM;CTNNA2;APBB1;PAK3;NEFH;LINGO1;LUM;CCK;ANK3;L1CAM;S100B;SHTN1;GAP43;PARD3;MAP1B;MAP1A;S100A6;PLP1;FOLR1;CDK5R1
surfactant homeostasis (GO:0043129)	5/7	0.000443469	0.01226	-2.52266	19.4772	NAPSA;SFTPA2;CTSH;SFTPA1;VEGFA
neuron development (GO:0048666)	42/145	4.03427e-08	8.39129e-06	-1.14376	19.4735	CNTNAP2;GPM6A;APP;NLGN1;ATP8A2;SLC44A4;MYT1L;FMR1;RASGRF1;STMN2;USH1C;STMN3;STMN4;PPP1R9A;AGER;MAPK9;SAMD14;ATCAY;MAP2;STMN1;NCDN;SH3GL2;GPM6B;EPHA5;NTRK2;XBP1;MEF2C;UNC5A;ETV1;THOC2;L1CAM;CCSAP;EHD1;MAPK10;GPRIN1;PLP1;RAPGEF2;MAPT;NPTXR;MAPRE2;FRYL;CDK5R1
regulation of apoptotic process (GO:0042981)	140/816	1.11795e-05	0.000872001	-1.70248	19.4107	EPHB6;ANKLE2;ITSN1;FAIM2;CLU;AQP1;SLK;KDR;TNFSF10;EPHB4;TGM2;EPHA5;PDGFRB;EPHA4;MAP2K4;MAP2K1;MEF2C;ACTN2;IGFBP3;ACTN1;LMTK2;ACTN4;PRLR;CLIP3;SFRP4;TIAM1;DPEP1;PHIP;ROR2;IL6ST;NGEF;NOTCH2;BEX3;BEX2;HPN;GATA6;PIK3R1;HIGD1A;KALRN;FOXO1;RTN4;KNG1;HSP90B1;PKHD1;ABR;BAG4;BCL2L14;MCL1;MOAP1;XBP1;ASNS;MT3;MLLT11;NFKBIA;AHI1;DAB2;NAT8;TP53I3;BCL6;ALB;ANP32E;CALR;FGFR4;TOP2A;RBM25;CSRNP3;FLT4;RASGRF2;CHM;…
regulation of microtubule polymerization (GO:0031113)	16/36	1.38791e-06	0.000183709	-1.43495	19.3542	DCTN1;STMN2;TUBB4A;CAMSAP2;CLIP3;CLIP1;PAK1;PSRC1;NAV3;MAP2;STMN1;AKAP9;TOGARAM1;MAPT;SNCA;CDK5R1
dendrite morphogenesis (GO:0048813)	14/33	1.23047e-05	0.000919843	-1.7051	19.277	FARP1;CTNND2;LRP4;MAPK8IP2;CELSR2;DOCK10;MAP2;BTBD3;TMEM106B;MAP6D1;MAP6;CTNNA2;PAK3;ZNF365
positive regulation of signaling (GO:0023056)	14/37	5.72734e-05	0.00290896	-1.94147	18.9636	NSF;RAMP3;ANXA2;SYT1;HOMER1;CLSTN3;CLSTN1;ECE1;GRIK2;RIMS2;RIMS1;RIMS3;INPP5F;SNCA
regulation of postsynaptic membrane potential (GO:0060078)	15/34	3.32627e-06	0.000361396	-1.49507	18.8583	GABRA2;NLGN3;GABRA1;GRID2;MEF2C;GABRA5;GABRA4;GRIN2C;MAPK8IP2;GRIN2B;GABRG2;GABRG1;GRIN2A;GPRIN1;RAB3GAP1
positive regulation of ion transmembrane transporter activity (GO:0032414)	10/24	0.000263056	0.00876308	-2.28756	18.8567	TCAF1;ACTN2;WNK2;AKAP9;ANK2;DMD;PDZK1;ANK3;ATP1B2;ATP1B1
membrane depolarization during cardiac muscle cell action potential (GO:0086012)	9/18	9.69523e-05	0.0043213	-2.02908	18.7513	CACNB2;CACNA2D1;ATP1A2;ANK2;SCN3B;SCN4B;SCN1B;SLC8A1;SCN2B
regulation of heart rate by cardiac conduction (GO:0086091)	14/36	4.00509e-05	0.00224285	-1.84197	18.6506	YWHAE;CAMK2D;JUP;KCND3;CACNA2D1;CAV1;ANK2;CACNB2;AKAP9;SCN3B;SCN4B;SCN1B;KCNJ3;SCN2B
regulation of phosphoprotein phosphatase activity (GO:0043666)	13/36	0.000182601	0.00695817	-2.13196	18.3523	PPP1R15A;PDGFRB;PPP1R12A;HSP90AB1;MAGI2;TSC1;AKAP6;HSP90B1;NUAK1;PPP1R1B;CALM3;CALM1;CALM2
regulation of smooth muscle cell migration (GO:0014910)	9/19	0.000164404	0.00677469	-2.09584	18.2614	PDGFRB;NRP1;NDRG4;ACE;IGFBP5;PLAU;IGFBP3;SERPINE1;SORL1
neuron migration (GO:0001764)	16/41	1.07914e-05	0.000867035	-1.58956	18.1795	GPM6A;NRP1;NTRK2;MEF2C;CCK;VEGFA;TUBB2B;DNER;RAPGEF2;SPOCK1;NRCAM;FGF13;MDGA1;KIAA0319;CDK5R1;ADGRL3
regulation of secretion by cell (GO:1903530)	19/57	2.37205e-05	0.00156986	-1.70668	18.1747	NSF;RAB3C;MEF2C;RAB3A;MCTP1;SYT1;FMR1;CAMK2A;CPLX2;CPLX1;SEPT5;SYN1;STXBP5L;RIMS2;RIMS1;RAB15;SCG5;KCNMB4;LLGL2
regulation of cyclic nucleotide metabolic process (GO:0030799)	5/8	0.00106407	0.0213205	-2.63378	18.03	CALM3;CALM1;THBS1;CALM2;VEGFA
piRNA metabolic process (GO:0034587)	9/19	0.000164404	0.00677469	-2.06729	18.0126	EXD1;PIWIL2;TDRD1;PIWIL1;DDX4;MAEL;TDRD12;TDRD9;MOV10L1
chemical synaptic transmission, postsynaptic (GO:0099565)	15/34	3.32627e-06	0.000361396	-1.42678	17.9969	GABRA2;NLGN3;GABRA1;GRID2;MEF2C;GABRA5;GABRA4;GRIN2C;MAPK8IP2;GRIN2B;GABRG2;GABRG1;GRIN2A;GPRIN1;RAB3GAP1
ionotropic glutamate receptor signaling pathway (GO:0035235)	6/10	0.000429022	0.01226	-2.31136	17.9223	GRIA2;APP;GPRIN1;PTK2B;CPEB4;CDK5R1
regulation of release of sequestered calcium ion into cytosol by sarcoplasmic reticulum (GO:0010880)	10/24	0.000263056	0.00876308	-2.16078	17.8116	RYR2;CAMK2D;ATP1A2;ANK2;CALM3;DMD;AKAP6;CALM1;CALM2;SLC8A1
regulation of cell communication by electrical coupling (GO:0010649)	7/13	0.000336489	0.0103493	-2.15726	17.2515	CAMK2D;CAV1;CALM3;ANK3;CALM1;CALM2;SLC8A1
calcium ion regulated exocytosis (GO:0017156)	6/12	0.00152037	0.0269958	-2.62186	17.0127	RIMS2;RIMS1;PPP3CB;RIMS3;SYT11;SYT7
angiotensin-activated signaling pathway (GO:0038166)	5/8	0.00106407	0.0213205	-2.48221	16.9923	AHCYL1;SRC;ACTN2;CAV1;CAMK2A
regulation of establishment or maintenance of cell polarity (GO:0032878)	8/18	0.000654595	0.0155395	-2.30992	16.9352	CDH5;SHTN1;ROCK2;RUFY3;KRIT1;RACK1;PTK2B;LLGL2
regulation of cellular localization (GO:0060341)	16/41	1.07914e-05	0.000867035	-1.48075	16.935	EPHA5;DYNC1H1;CAMK2D;BRSK2;MEF2C;GSN;MCTP1;SPAG5;FMR1;CAMK2A;LRP5;CPLX2;CPLX1;SYN1;RIMS1;KCNMB4
regulation of cardiac muscle contraction by calcium ion signaling (GO:0010882)	10/22	0.000109087	0.00474188	-1.82894	16.6861	RYR2;CAMK2D;ATP1A2;ANK2;CALM3;DMD;ATP1B1;CALM1;CALM2;SLC8A1
septin ring assembly (GO:0000921)	8/16	0.000240905	0.00839604	-1.99646	16.6327	SEPT8;ANLN;SEPT11;SEPT7;SEPT12;SEPT4;SEPT5;SEPT3
antigen processing and presentation of exogenous peptide antigen via MHC class I, TAP-independent (GO:0002480)	6/10	0.000429022	0.01226	-2.14143	16.6046	HLA-B;HLA-C;HLA-A;HLA-F;B2M;HLA-E
positive regulation of microtubule polymerization or depolymerization (GO:0031112)	11/25	7.11081e-05	0.00341319	-1.72794	16.5041	CLIP1;PAK1;PSRC1;NAV3;DCTN1;TRPV4;AKAP9;STMN2;TOGARAM1;MAPT;CDK5R1
regulation of calcium ion transmembrane transporter activity (GO:1901019)	11/28	0.000242194	0.00839604	-1.97292	16.4261	YWHAE;JPH4;CACNB2;CAMK2D;CACNB4;JPH3;AHNAK;HPCA;ANK2;DMD;CALM1
elastic fiber assembly (GO:0048251)	5/8	0.00106407	0.0213205	-2.38532	16.3291	MFAP4;TNXB;MYH11;LOXL1;FBLN5
negative regulation of cellular component movement (GO:0051271)	8/16	0.000240905	0.00839604	-1.95594	16.2952	PKHD1;TGFBR3;FRMD5;ACTN1;SPOCK3;TACSTD2;FBLN1;SPINT2
receptor clustering (GO:0043113)	11/25	7.11081e-05	0.00341319	-1.68352	16.0798	PIGR;NLGN1;DLG1;DLG2;NRXN1;MAGI2;ITGB2;LRP4;FLNA;THY1;ITGAL
vesicle-mediated transport (GO:0016192)	78/411	3.54228e-05	0.00203588	-1.56166	16.0041	SNAP25;APP;CLTC;INPPL1;MLC1;GCC2;MIA3;FMN2;RPH3A;EEA1;GOLGA4;DPYSL2;DNER;KIF5A;KIF1B;KIF1A;GPRASP1;APPL1;NSF;CSNK1G3;RALBP1;ANXA2;ARAP2;LMTK2;SYP;VRK3;MAPK8IP3;DNM1;MAPK8IP1;DNM3;ACAP3;STX1B;RABEP1;VAMP1;AMPH;PIK3C3;KIF20A;SFT2D2;STEAP2;STX1A;NAPB;SPTBN4;DCTN1;RHOBTB3;LRP2;KALRN;C9ORF72;NCALD;VPS50;CLTCL1;RAB6A;EPS15;RAB6B;ATP9A;S100A10;EXPH5;SYT5;SPAG9;HSPA8;SYT4;SYT2;SYT1;MYO5A;RAB39B;HOOK3;SYT…
regulation of heart contraction (GO:0008016)	26/96	5.30155e-05	0.0027568	-1.60716	15.8223	RYR2;CAMK2D;AHCYL1;NPR1;CELF2;ITPR1;ATP1A3;ATP1A2;SLC8A1;CACNA1H;SLC8A2;KCNJ12;TPM1;ATP2B3;ATP2B2;ANK2;ATP2B1;ATP1B2;ATP1B1;TBX2;ACE2;DES;ASPH;CALM3;CALM1;CALM2
positive regulation of excitatory postsynaptic potential (GO:2000463)	9/20	0.000266824	0.00876308	-1.91913	15.7924	NLGN3;RIMS2;RIMS1;STX1B;NLGN1;GPRIN1;NRXN1;PTK2B;PRKCZ
septin ring organization (GO:0031106)	8/18	0.000654595	0.0155395	-2.12509	15.5801	SEPT8;ANLN;SEPT11;SEPT7;SEPT12;SEPT4;SEPT5;SEPT3
positive regulation of sodium ion transmembrane transporter activity (GO:2000651)	6/12	0.00152037	0.0269958	-2.40085	15.5787	WNK2;CHORDC1;DMD;ACTN4;ANK3;ATP1B1
regulation of cell migration (GO:0030334)	67/317	3.39222e-06	0.000361396	-1.23578	15.5634	MCTP1;SERPINE1;ULK4;LAMC2;MIA3;PTPRK;FGF1;CYR61;CXCL16;MYLK;DOCK10;SLK;PLAU;KDR;RACK1;CTSH;PDGFRB;IGFBP5;LMO4;MAGI2;TPM1;ACTN4;RHOA;TIAM1;TMEFF2;FRMD5;NAV3;CEACAM6;RUFY3;MYADM;DPEP1;ROR2;SINHCAF;VCL;ENG;BEX4;CD151;SRC;THY1;THBS1;PAK1;GPNMB;ERBB4;LMNA;TP53INP1;NKX2-1;FLNA;PTK2B;SRGAP3;SPAG9;XBP1;TCAF1;JAG1;ACE;NTRK3;RDX;SORL1;VEGFA;VIL1;COL1A1;DAB2;CXCL12;MYO1C;APC;TRIP6;CNTN1;PLXNB2
regulation of synaptic vesicle transport (GO:1902803)	7/14	0.000602586	0.0148706	-2.09341	15.5211	RIMS2;RIMS1;PREPL;RIMS3;SEPT5;SYN1;SNCA
interferon-gamma-mediated signaling pathway (GO:0060333)	23/71	5.88604e-06	0.000584323	-1.28547	15.4808	CAMK2B;CAMK2D;HLA-DRB5;VCAM1;CAMK2A;HLA-B;HLA-C;HLA-A;HLA-F;ICAM1;HLA-E;IRF1;HLA-DPB1;HLA-DRA;NCAM1;TRIM38;B2M;CAMK2G;CD44;HLA-DQA1;HLA-DRB1;HLA-DPA1;HLA-DQB1
positive regulation of receptor-mediated endocytosis (GO:0048260)	14/42	0.000275549	0.00898206	-1.88723	15.4691	CD63;ANXA2;SGIP1;FMR1;SERPINE1;MAGI2;BICD1;CLU;VEGFA;AHI1;SFRP4;DAB2;TF;B2M
modulation of excitatory postsynaptic potential (GO:0098815)	11/26	0.000109786	0.00474188	-1.68685	15.379	NLGN3;RIMS2;RIMS1;STX1B;APP;NLGN1;GPRIN1;NRXN1;PTK2B;PRKCZ;CBLN1
potassium ion import (GO:0010107)	14/39	0.000111816	0.00474188	-1.68877	15.3655	SLC12A3;KCNJ6;SLC12A5;KCNJ12;KCNJ9;SLC12A1;KCNJ15;ATP1A3;ATP1A2;ATP1B2;ATP1B1;SLC12A7;KCNJ1;KCNJ3
microtubule anchoring at microtubule organizing center (GO:0072393)	6/12	0.00152037	0.0269958	-2.36573	15.3508	NIN;DCTN1;KIF3A;MBD1;HOOK3;BICD1
cardiovascular system development (GO:0072358)	6/11	0.000846926	0.0188744	-2.16683	15.3279	STK11;PIK3CA;FBXW7;FLT4;TCF21;HSPG2
regulation of synapse organization (GO:0050807)	7/15	0.00101192	0.0207514	-2.21718	15.2895	CHRNB2;CAMK2B;EPHA4;MEF2C;FMR1;RAB17;CTNNA2
calcium ion transport into cytosol (GO:0060402)	9/20	0.000266824	0.00876308	-1.8503	15.2259	JPH4;RYR2;GRIN2A;JPH3;CACNA2D1;GPRIN1;GRIN2C;GRIN2B;SLC8A1
positive regulation of protein targeting to membrane (GO:0090314)	10/23	0.000172079	0.00688899	-1.75413	15.204	PRNP;C2CD5;TCAF1;MYO1C;KCNB1;MTCL1;CHORDC1;ERBB2;PDZK1;ANK3
cardiac muscle cell contraction (GO:0086003)	8/18	0.000654595	0.0155395	-2.07258	15.1951	CAMK2D;CACNA2D1;SCN3B;SCN4B;FGF12;SCN1B;SCN1A;SCN2B
positive regulation of receptor recycling (GO:0001921)	6/11	0.000846926	0.0188744	-2.14209	15.1529	NSF;RAMP3;INPP5F;ANXA2;ECE1;SNCA
regulation of mitochondrial depolarization (GO:0051900)	6/11	0.000846926	0.0188744	-2.13439	15.0985	MLLT11;SRC;KDR;IFI6;RACK1;DCN
neutral amino acid transport (GO:0015804)	10/26	0.000566794	0.0143107	-2.01448	15.0592	SLC6A19;SLC38A1;SLC6A7;SLC36A2;SLC43A2;SLC6A17;SLC7A8;SLC7A9;SLC6A15;SLC1A5
potassium ion transport (GO:0006813)	20/62	2.51855e-05	0.00164194	-1.4083	14.9128	KCNK5;KCNJ6;KCNC1;KCNK9;KCNJ12;KCND3;ABCC8;KCNA1;KCNA2;KCNJ15;ATP1A2;KCNAB1;AQP1;KCNV1;KCNS1;CHORDC1;KCNMB4;KCNK1;KCNJ1;KCNJ3
renal water homeostasis (GO:0003091)	12/32	0.000213441	0.00776927	-1.75976	14.8737	PRKAR1B;PRKAR2A;CYP4F2;PRKACG;CYP4A11;ADCY2;AQP4;ADCY1;AQP2;PRKACB;AQP3;AQP1
negative regulation of axonogenesis (GO:0050771)	11/24	4.47112e-05	0.00238169	-1.47499	14.7725	EPHA4;LINGO1;GDI1;RUFY3;LRP4;RNF6;THY1;FGF13;MT3;RHOA;RTN4
action potential (GO:0001508)	17/55	0.000180998	0.00695817	-1.70577	14.6986	KCNB1;KCNA1;KCNA2;CACNA1A;AKAP6;ANK3;CACNA1E;NALCN;CACNA1H;SCN8A;GNAQ;KCNMB4;DMD;SCN3B;SCN2A;SCN1A;YWHAH
actin cytoskeleton reorganization (GO:0031532)	19/62	8.76866e-05	0.00403174	-1.57268	14.6916	NRP1;BRSK2;GSN;DMTN;NEDD9;CDC42BPA;RHOA;MKLN1;PAK1;RAP2A;NPHS2;PTK7;TRPV4;PIP5K1A;FLNA;MYH9;RICTOR;EZR;FRYL
spermatogenesis (GO:0007283)	38/154	1.24246e-05	0.000919843	-1.29827	14.665	PIWIL2;ROPN1B;PIWIL1;NDRG3;DDX4;SHCBP1L;YBX2;HSF2BP;CCT6B;SERPINA5;PRSS21;BAG6;ADAM29;PTTG1;PRKACG;MAEL;MOV10L1;HORMAD1;INSL3;GGT1;SPAG9;PRM2;ACE;GPX4;CCDC136;CCDC36;USP9Y;TDRD9;TDRD1;CCNA1;CNBD2;NR6A1;SPATA32;TDRD12;MYCBPAP;TESMIN;TRIP13;BRDT
regulation of dendrite development (GO:0050773)	14/38	8.06181e-05	0.00382761	-1.55373	14.6452	CHRNB2;CAMK2B;MEF2C;CAMK1D;FMR1;KNDC1;CAMSAP2;RAP2A;ADGRB3;HECW2;HECW1;RAB17;KIAA0319;PACSIN1
cilium movement (GO:0003341)	16/50	0.000177268	0.00695817	-1.69131	14.6093	DNAH3;SPAG17;DNAH1;DNAI2;DNAH8;CCDC114;DNAAF1;WDR66;ADCY10;CFAP100;CABYR;ARMC4;CFAP46;ROPN1L;TEKT5;DNAI1
positive regulation of transport (GO:0051050)	16/45	4.20921e-05	0.00226986	-1.44935	14.6032	CD63;DYNC1H1;C2CD5;CD151;ANXA2;SPAG5;KMT2A;FMR1;MLC1;ACSL3;CLIP3;C3;DAB2;CHORDC1;TSPAN1;SNCA
smooth muscle contraction (GO:0006939)	7/15	0.00101192	0.0207514	-2.11702	14.5988	CHRNB2;EDNRA;SMTN;ROCK2;MYH11;SLC8A1;MYLK
ion transmembrane transport (GO:0034220)	46/220	0.000142288	0.0059761	-1.64635	14.5828	SLC24A2;GABRB3;ATP6V1A;GABRB2;RYR2;ATP8A1;CLCNKB;ATP1A3;ATP1A2;AQP4;AQP5;AQP2;NALCN;UNC80;ATP6V0A4;ATP6V0E2;GABRD;ATP6V1D;SLC17A3;ATP6V1C1;CHRNB2;GABRA2;SLC13A1;GABRA1;SLC13A2;SLC13A3;KCND3;GABRA5;GABRA4;SLC12A1;ATP2B3;ATP2B2;ANO6;ATP2B1;ATP1B2;ATP1B1;ANO5;GABRG2;ANO3;GABRG1;ANO1;CLCN5;CLCN4;GLRB;ASPH;SCNN1A
cellular response to organic cyclic compound (GO:0071407)	35/136	1.01467e-05	0.000867035	-1.26453	14.54	GABRB3;GABRB2;RAMP3;ROCK2;SHMT1;RORC;ATP1A3;ATP1A2;AKAP6;ADCY2;ADCY1;AQP1;HSP90B1;ZFP36L1;CDH1;RUVBL2;SPP1;NKX3-1;MEF2C;AOC1;DMTN;IGFBP5;JUP;MSN;ESR1;GABRG2;WT1;GNB1;AKAP9;CYP1A1;RAPGEF2;EZR;FOLR1;SLC26A6;HCN1
neutrophil activation involved in immune response (GO:0002283)	92/484	6.88282e-06	0.000653569	-1.21318	14.4205	PIGR;SNAP25;B4GALT1;RAB3A;HSP90AB1;SERPINA1;ATP8A1;SLC44A2;ITGB2;HBB;SLC2A5;ITGAL;LAMP1;ADGRE5;PLAU;ANPEP;LAMP2;PSMD1;SIRPA;CTSH;QSOX1;ITGAV;ACAA1;B2M;CTSD;CEP290;SPTAN1;CTSC;CTSB;ACTR2;HSP90AA1;MME;CD93;ANXA2;CYBA;ANO6;KCNAB2;ARMC8;SCAMP1;RHOA;PKM;SLPI;CRISPLD2;CEACAM6;DNAJC5;CAT;CHI3L1;PADI2;ALDOC;CD47;SLC27A2;CD44;VCL;LTF;FTL;CFD;CD63;GRN;MVP;UBR4;IQGAP2;GNS;CNN2;C3;SYNGR1;CAND1;CYB5R3;ALDH3B1…
metal ion homeostasis (GO:0055065)	17/46	1.35345e-05	0.000985314	-1.27915	14.3396	SLC12A3;CADPS2;SLC12A5;CAV1;KCNA1;CYP4F2;SLC12A1;CYP4A11;ANK3;MT3;SLC8A1;SLC7A8;GPRIN1;SCNN1A;TESMIN;FAM20A;SLC12A7
regulation of protein phosphorylation (GO:0001932)	58/262	3.38789e-06	0.000361396	-1.13488	14.2941	ROPN1B;APP;FMR1;FLT4;ULK4;ITGB2;KNDC1;CYR61;CCND1;RB1CC1;CHORDC1;KDR;NPTN;RACK1;ROPN1L;NKX3-1;TSPYL2;WARS;IGFBP3;CLIP3;RAP2A;MYADM;TERF2IP;PHIP;FAM20A;ROPN1;ENG;SPTBN4;ROCK2;FBLN1;RASGRP1;AGER;C9ORF72;CAMKK2;PPP2CA;C3;PAK1;GPNMB;ERBB4;ERBB2;PAK3;PAK5;PRNP;NTRK2;CD74;KDM4D;KIDINS220;RARRES2;NTRK3;FN1;MT3;VEGFA;CCDC88A;DAB2;CCDC88C;PLXNB2;KRAS;INHA
inorganic anion transport (GO:0015698)	16/45	4.20921e-05	0.00226986	-1.41455	14.2525	SLC13A1;SLC34A2;CLIC5;SLC34A1;SLC4A10;ANO6;ANO5;ANO1;CLCN4;SLC26A8;ENPP1;SLC17A7;SLC17A1;CLIC1;SLC26A6;SLC17A3
respiratory system development (GO:0060541)	11/30	0.000489275	0.0127973	-1.85924	14.1722	BAG6;WT1;ITGA3;BASP1;DNAAF1;CHD7;NKX2-1;CHI3L1;TCF21;STRA6;VEGFA
transmembrane transport (GO:0055085)	74/379	2.08273e-05	0.00139959	-1.31253	14.1481	GABRB3;GABRB2;RYR2;SLC44A4;ATP8A1;SLC44A2;AQP4;AQP5;AQP2;AQP1;UNC80;SLC22A12;SLC22A17;PSMD1;ABCD1;SLC22A11;CHRNB2;ABCC3;ABCC4;ABCC1;RALBP1;SVOP;ABCC2;ABCC8;ABCC6;APOA1;ANO6;ATP1B2;ATP1B1;ANO5;GABRG2;ANO3;GABRG1;ANO1;ASPH;SCNN1A;PSME1;SLC24A2;SLC47A2;ATP6V1A;SLC22A6;SLC47A1;SLC22A2;CLCNKB;ATP1A3;ATP1A2;ADD3;NALCN;ADD2;ANKH;ATP6V0A4;ATP6V0E2;GABRD;ATP6V1D;SLC17A3;ATP6V1C1;GABRA2;ABCA2;GABRA1;TMEM30…
brain development (GO:0007420)	32/120	1.09173e-05	0.000867035	-1.23237	14.08	CNTNAP2;NDRG4;THRA;AMIGO1;SLC23A1;UBE3A;PHF8;SLC6A4;BAG6;NIPBL;GRIN2A;ZIC2;NKX2-1;CTNNA2;BPTF;ARNT2;CA10;SLC6A17;TBR1;PTPN11;GRIN2C;HSPG2;GRIN2B;TGFBR2;QARS;COL4A1;GPRIN1;PLXNB2;RAPGEF2;MDGA1;RAB3GAP1;CDK5R1
positive regulation of protein modification process (GO:0031401)	42/164	1.59143e-06	0.000204452	-1.052	14.0452	APP;ANKLE2;CDCA2;ROCK2;FMR1;FLT4;KNDC1;RASGRP1;AGER;CYR61;CAMKK2;C3;PAK1;GPNMB;CCND1;ERBB4;RB1CC1;CHORDC1;ERBB2;KDR;NPTN;RACK1;NKX3-1;PPP1R16B;NTRK2;CD74;ACE;RARRES2;NTRK3;MT3;VEGFA;CLIP3;RAP2A;DAB2;TERF2IP;KRAS;CALM3;FAM20A;CALM1;CALM2;RAB3GAP1;ENG
cellular response to nitric oxide (GO:0071732)	5/9	0.00215504	0.0357916	-2.2794	13.9954	KCNC2;DPEP1;MT3;FOXO1;AQP1
cellular response to ketone (GO:1901655)	11/29	0.000347702	0.010547	-1.75554	13.9814	SRC;ROCK2;GNB1;KLF9;SPP1;MSN;ADCY2;ADCY1;PCK1;AQP1;PCK2
plasma membrane bounded cell projection assembly (GO:0120031)	49/242	0.000199476	0.007384	-1.64102	13.9812	NRP1;CEP126;MYLK;SEPT8;SEPT7;TEKT5;CEP290;ACTR2;ABCC4;DNAI2;ACTN2;DNAAF1;RFX2;KIF24;ANO6;EMP2;SEPT4;SEPT5;SEPT3;DNM3;SHTN1;RAP2A;RFX4;ARHGEF4;RAPGEF2;ARHGEF7;EZR;SSX2IP;VCL;PKHD1;FGD5;ABLIM1;KIF3A;PIP5K1A;FLNA;ATP6V1D;SEPT11;GSN;SEPT12;DMTN;MBD1;IFT122;EHD1;AHI1;CCDC88A;EHD3;CCDC65;RAB17;SPERT
regulation of long term synaptic depression (GO:1900452)	6/9	0.000191304	0.007142	-1.62626	13.9235	GRID2;KCNB1;FMR1;MAPT;AGER;CBLN1
flagellated sperm motility (GO:0030317)	12/36	0.000744254	0.0172005	-1.93021	13.9036	ROPN1B;SMCP;DNAH1;DDX4;SORD;GAPDHS;ROPN1L;TEKT5;TNP1;AKAP4;DNAI1;ROPN1
regulation of short-term neuronal synaptic plasticity (GO:0048172)	6/12	0.00152037	0.0269958	-2.11582	13.7291	SYNGR1;RAB3A;SYP;GRIK2;RAB3GAP1;SLC8A2
positive regulation of hydrolase activity (GO:0051345)	38/173	0.000183194	0.00695817	-1.58898	13.6731	DOCK9;MTCL1;DOCK8;RAP1GDS1;RASGRF1;THY1;F11R;GBA3;RASGRP1;RAP1GAP;DOCK10;ARHGAP21;ABR;ERBB2;RACK1;CTSH;RGS7;S100A10;GABARAPL2;RALBP1;TPM1;APOA1;ATP1B2;ATP1B1;RHOA;ALS2;MSH2;RAPGEF2;PKP4;CALM3;ALDOB;ARHGEF7;PFN1;CALM1;CALM2;RAB3GAP1;PFN2;EZH2
vitamin transport (GO:0051180)	9/24	0.0013211	0.0246791	-2.06213	13.6704	CUBN;TCN2;SLC23A1;SLC52A3;AFM;APOA1;GC;FOLR1;ABCD1
regulation of neuronal synaptic plasticity (GO:0048168)	10/25	0.000391022	0.0116189	-1.74016	13.6546	CAMK2B;APP;SYNGR1;RAB3A;MCTP1;CAMK2A;SYP;GRIK2;RAB3GAP1;SLC8A2
positive regulation of potassium ion transport (GO:0043268)	7/16	0.00161159	0.0281707	-2.09209	13.4532	DLG1;ACTN2;AMIGO1;KIF5B;FLNA;ANK2;AKAP6
regulation of cation channel activity (GO:2001257)	23/72	7.66393e-06	0.000712256	-1.14028	13.4313	APP;NLGN1;CAMK2D;MEF2C;AHNAK;HOMER1;ACTN2;HPCA;KCNAB1;ANK2;ANK3;MAPK8IP2;JPH4;CACNB2;CACNG8;DLG1;CACNB4;JPH3;KCNS1;PTK2B;DMD;CALM1;FGF12
positive regulation of vasculature development (GO:1904018)	25/105	0.00063803	0.0153973	-1.82524	13.4285	SERPINE1;GATA6;GATA4;GATA2;FGF1;THBS1;HK2;AQP1;TMEM100;CDH5;KDR;HMOX1;CTSH;ITGB8;CD34;XBP1;PTGIS;JUP;PRKCB;VEGFA;CNTN1;CHI3L1;RAPGEF2;AGGF1;ENG
membrane depolarization during action potential (GO:0086010)	14/39	0.000111816	0.00474188	-1.47098	13.384	CACNA1A;ATP1A2;CACNA1E;NALCN;SLC8A1;CACNA1H;SCN8A;SCN3B;SCN2A;SCN4B;SCN1B;SCN1A;YWHAH;SCN2B
axonemal dynein complex assembly (GO:0070286)	12/34	0.000411009	0.0120489	-1.71555	13.376	DNAH3;DNAH1;DNAI2;CFAP100;DNAH8;CCDC114;DNAAF1;ARMC4;CCDC65;ZMYND10;DRC1;DNAI1
synaptic transmission, glutamatergic (GO:0035249)	9/22	0.000629974	0.0152874	-1.81093	13.3462	GRIA1;NAPB;GRIA2;GRID2;UNC13A;SLC17A7;GRIK2;GRIA3;GRIA4
ephrin receptor signaling pathway (GO:0048013)	24/83	3.1963e-05	0.00191253	-1.28933	13.3457	EPHA5;EPHB6;EPHA4;ACTR2;SRC;ROCK2;MMP2;ITSN1;PTPN11;KALRN;GRIN2B;DNM1;RHOA;MYL12A;EFNB1;TIAM1;PAK1;GPRIN1;CHN1;ARHGEF7;PAK3;NGEF;EPHB4;CDK5R1
cellular response to cAMP (GO:0071320)	11/31	0.000675964	0.0158743	-1.82335	13.3093	DMTN;IGFBP5;WT1;AKAP9;RAPGEF2;AKAP6;EZR;SLC26A6;AQP1;ZFP36L1;HCN1
negative regulation of microtubule polymerization or depolymerization (GO:0031111)	10/28	0.00111474	0.0222338	-1.94764	13.2422	CLIP3;NAV3;APC;STMN1;STMN2;FGF13;TUBB4A;SNCA;CLASP2;CAMSAP2
protein oligomerization (GO:0051259)	45/218	0.000226675	0.00818276	-1.57552	13.2218	NLGN1;CAMK2D;B4GALT1;AHNAK;KCNC1;KCNC2;SHMT1;ATL1;QPRT;TNFAIP3;MLC1;HBB;HMGCR;RASGRP1;CLDN1;ACMSD;SLC6A4;TRIM6;SEPT7;SCUBE1;RNF213;TRIM28;OPA1;STOM;SMARCAD1;HMOX1;EPPIN;DNM1L;CAMK2G;GSDMD;PRNP;SEPT11;VWF;SYT1;CAV1;MAGI2;SEPT4;EHD1;EHD3;APC;CAT;CCDC88C;MAPT;CRYAA;CRYAB
regulation of sodium ion transmembrane transporter activity (GO:2000649)	13/38	0.000338818	0.0103493	-1.65029	13.1859	CAMK2D;PRKCE;ANK3;HECW2;WNK2;HECW1;DMD;SCN3B;SCN4B;FGF12;SCN1B;YWHAH;SCN2B
regulation of microtubule depolymerization (GO:0031114)	9/23	0.000924335	0.0197916	-1.88321	13.1569	NAV3;APC;TRPV4;MAP1B;MAP1A;STMN2;FGF13;CLASP2;CAMSAP2
regulation of cardiac muscle contraction by regulation of the release of sequestered calcium ion (GO:0010881)	9/18	9.69523e-05	0.0043213	-1.40948	13.0254	RYR2;CAMK2D;ATP1A2;ANK2;CALM3;DMD;CALM1;CALM2;SLC8A1
negative regulation of protein polymerization (GO:0032272)	9/23	0.000924335	0.0197916	-1.86258	13.0128	CLIP3;KANK2;STMN1;STMN2;MYADM;PFN1;TUBB4A;PFN2;SNCA
regulation of focal adhesion assembly (GO:0051893)	14/45	0.000612262	0.0150143	-1.75569	12.9892	NRP1;DMTN;SRC;ROCK2;TSC1;THY1;THBS1;RHOA;VEGFA;SLK;KDR;GPM6B;S100A10;CLASP2
branching morphogenesis of an epithelial tube (GO:0048754)	14/44	0.000474111	0.0127834	-1.69311	12.9592	NRP1;LRP5;TCF21;NPNT;PKD1;TGFBR2;VEGFA;PAK1;PAX8;WT1;COL4A1;NKX2-1;ENG;NKX3-1
cellular response to reactive nitrogen species (GO:1902170)	5/9	0.00215504	0.0357916	-2.1061	12.9314	KCNC2;DPEP1;MT3;FOXO1;AQP1
regulation of neuron projection development (GO:0010975)	32/120	1.09173e-05	0.000867035	-1.12613	12.8662	CAMK2B;NDRG4;ULK4;STMN2;LPAR1;CRMP1;KNDC1;CAMSAP2;PAK1;CHN1;NCS1;NPTN;SPOCK1;PTK2B;PAK3;SCN1B;ZNF365;EPHA4;NTRK2;CAMK1D;KIDINS220;MAGI2;STX1B;CCDC88A;PTK7;TRPV4;RUFY3;PLXNB2;RAPGEF2;SERPINI1;RAB17;ITM2C
negative regulation of neuron projection development (GO:0010977)	17/52	8.31026e-05	0.00390314	-1.3606	12.7835	EPHA4;LINGO1;GDI1;STMN2;LPAR1;LRP4;CRMP1;THY1;RHOA;RTN4;STX1B;TRPV4;RUFY3;SPOCK1;KIAA0319;ITM2C;ZNF365
monovalent inorganic cation homeostasis (GO:0055067)	10/27	0.000803119	0.018271	-1.79348	12.7821	SLC12A3;SLC12A5;CYP4F2;SLC12A1;SCNN1A;CYP4A11;PDK4;ATP6V0A4;CLCN3;SLC12A7
cortical cytoskeleton organization (GO:0030865)	11/30	0.000489275	0.0127973	-1.67376	12.7584	NCKAP1;ANLN;NLGN1;DLG1;FMNL2;ROCK2;TRPV4;EPB41L3;RHOBTB3;EZR;LLGL2
regulation of angiogenesis (GO:0045765)	38/178	0.000335805	0.0103493	-1.59161	12.7313	ATF2;SPARC;NPR1;ROCK2;SERPINE1;GATA6;TNFAIP3;GATA4;GATA2;FGF1;THBS1;HK2;AQP1;CDH5;GPNMB;ERBB2;STAB1;KDR;KRIT1;HMOX1;CTSH;ITGB8;CD34;XBP1;PTGIS;WARS;JUP;PRKCB;SERPINF1;EMP2;KLF4;HSPG2;DCN;VEGFA;COL4A2;CNTN1;CHI3L1;AGGF1
sodium ion homeostasis (GO:0055078)	10/27	0.000803119	0.018271	-1.78401	12.7147	SLC12A3;CYP4F2;SLC12A1;SCNN1A;CYP4A11;ATP1A3;ATP1A2;ATP1B2;ATP1B1;SLC8A1
monovalent inorganic anion homeostasis (GO:0055083)	8/16	0.000240905	0.00839604	-1.51796	12.6463	CA12;SLC12A3;SFRP4;SLC12A5;SLC34A1;SLC12A1;FGFR4;SLC12A7
drug transport (GO:0015893)	9/20	0.000266824	0.00876308	-1.53674	12.6457	ABCC3;SLC47A2;ABCC1;RALBP1;TMEM30A;SLC47A1;SLC22A2;PDZK1;SLC17A3
synaptic vesicle endocytosis (GO:0048488)	12/30	0.000103166	0.00455182	-1.37758	12.6451	SYT5;DNM3;NLGN3;NLGN1;SYT2;SYT1;SYNJ1;DNAJC6;ITSN1;DNM1;PACSIN1;SNCA
cell differentiation in hindbrain (GO:0021533)	6/13	0.00253512	0.0404138	-2.10473	12.581	GRID2;AGTPBP1;CEND1;FAIM2;KNDC1;CBLN1
transmembrane receptor protein tyrosine kinase signaling pathway (GO:0007169)	72/397	0.000291054	0.00934796	-1.5403	12.5411	EPHB6;CYFIP2;NCKAP1;NRP1;FLT4;ITSN1;FGF1;PTBP1;UBASH3B;STMN1;KDR;PDK4;ITGAV;EPHB4;APPL1;EPHA5;PDGFRB;EPHA4;ACTR2;HSP90AA1;RBFOX2;MMP2;CYBA;PRLR;DNM1;RHOA;TIAM1;PIK3CA;ESRP2;GPRIN1;RAPGEF2;PHIP;PLCB1;ARHGEF7;NGEF;ATP6V1A;SRC;ROCK2;MVP;HPN;NEDD9;PIK3R1;KALRN;FOXO1;MYL12A;EFNB1;PAK1;ERBB4;CHN1;ERBB2;PTK2B;ATP6V0A4;ZNF106;ATP6V0E2;PAK3;ATP6V1D;PAG1;ATP6V1C1;KL;NTRK2;NTRK3;STAT3;PTPN11;GRIN2B;SULF2;VE…
homotypic cell-cell adhesion (GO:0034109)	13/39	0.000452319	0.012426	-1.59908	12.3147	MEGF10;MEGF11;STXBP1;HBB;MYL12A;UBASH3B;GNAS;FLNA;MYH9;TLN1;MYL9;CLIC1;VCL
epithelial cell differentiation (GO:0030855)	26/97	6.41737e-05	0.00318535	-1.26976	12.2581	TAGLN;ACADVL;HDAC1;TCF21;SCUBE1;ERBB4;BASP1;PCK1;CTSB;PCK2;GSTK1;CPT1A;JAG1;KRT4;ANXA4;VEGFA;VIL1;DAB2;ELF3;WT1;GSTA2;GSTA1;CDHR2;TAGLN2;ALDOC;CES1
positive regulation of phosphatase activity (GO:0010922)	9/23	0.000924335	0.0197916	-1.75291	12.2466	PPP1R15A;PDGFRB;MEF2C;HSP90AB1;MAGI2;CALM3;AKAP6;CALM1;CALM2
amino acid transport (GO:0006865)	15/49	0.000479975	0.0127973	-1.59937	12.222	SLC6A19;SLC38A1;SLC36A2;SLC43A2;SLC6A17;SLC6A15;SLC38A10;SLC3A1;SLC3A2;SLC7A11;SLC1A5;SLC6A1;SLC7A7;SLC7A8;SLC7A9
positive regulation of macromolecule metabolic process (GO:0010604)	53/277	0.000483511	0.0127973	-1.59876	12.2056	ATF2;APP;FMR1;ECE1;CLU;ACTG2;RIMS2;RIMS1;LAMP3;CTSH;ITGB8;CD34;NKX3-1;NSF;OSR2;MAP2K1;MEF2C;WARS;ANXA2;MAGI2;PAX6;ANK2;ANK3;ACTA2;OLFM1;SFRP4;VSTM2A;EZR;CD63;RAMP3;ROCK2;HPN;MAPK9;INPP5F;CAMK2N1;NKX2-1;SNCA;SRPK2;NTRK2;GSN;VDR;NTRK3;STAT3;RDX;FN1;MSN;KLF4;MT3;VEGFA;AHI1;NAT8;KRAS;FGFR4
male gamete generation (GO:0048232)	38/155	1.45615e-05	0.00102588	-1.08925	12.1311	PIWIL2;ROPN1B;PIWIL1;NDRG3;DDX4;SHCBP1L;YBX2;HSF2BP;CCT6B;SERPINA5;PRSS21;BAG6;ADAM29;PTTG1;PRKACG;MAEL;MOV10L1;HORMAD1;INSL3;GGT1;SPAG9;PRM2;ACE;GPX4;CCDC136;CCDC36;USP9Y;TDRD9;TDRD1;CCNA1;CNBD2;NR6A1;SPATA32;TDRD12;MYCBPAP;TESMIN;TRIP13;BRDT
regulation of stress fiber assembly (GO:0051492)	19/61	6.85331e-05	0.00336351	-1.25474	12.0307	NRP1;ROCK2;TPM1;SERPINF2;LPAR1;TACSTD2;APOA1;TSC1;ARHGAP28;SORBS3;RHOA;CTGF;TMEFF2;PAK1;STMN1;PFN1;PFN2;S100A10;CLASP2
positive regulation of endocytosis (GO:0045807)	20/65	5.4101e-05	0.00278015	-1.22371	12.0225	CD63;CAMK1D;CD151;SFTPA2;SGIP1;SERPINE1;CYBA;GATA2;BICD1;CLU;CLIP3;DAB2;TF;LMAN2;SIRPA;CALR;SFTPA1;B2M;TSPAN1;SNCA
positive regulation of membrane depolarization (GO:1904181)	5/8	0.00106407	0.0213205	-1.747	11.9594	MLLT11;KDR;RACK1;ANK3;DCN
vasculogenesis (GO:0001570)	11/33	0.00122803	0.0238402	-1.78215	11.9446	TGFBR3;PDGFRB;EGFL7;WT1;CAV1;FLT4;KDR;AGGF1;ENG;TGFBR2;VEGFA
vesicle-mediated transport in synapse (GO:0099003)	13/37	0.000250486	0.00854785	-1.42739	11.8361	SYT5;NLGN3;NLGN1;SYT2;UNC13A;SYT1;ITSN1;SYNJ1;KIF5C;KIF5B;KIF5A;PACSIN1;SNCA
negative regulation of cell-cell adhesion (GO:0022408)	11/32	0.000918238	0.0197916	-1.69119	11.8266	JAG1;CDH1;EPCAM;RDX;MYADM;APOA1;MBP;PLG;SPINT2;KLF4;ASS1
positive regulation of secretion (GO:0051047)	7/17	0.00245498	0.0398638	-1.9653	11.8108	XBP1;NPR1;CYP4F2;CYP4A11;SPP1;ACSL3;AQP1
regulation of protein complex assembly (GO:0043254)	19/74	0.00105107	0.0213205	-1.7202	11.7971	NAPB;HSPA8;HSP90AA1;GSN;WARS;ICE1;SRC;STXBP1;PTPN11;PRKCZ;GFAP;VEGFA;SENP6;STX1B;KIF9;VPS41;TPPP;DNM1L;AJUBA
excitatory postsynaptic potential (GO:0060079)	8/20	0.00150728	0.0269958	-1.81485	11.7919	GRID2;MEF2C;GRIN2A;GPRIN1;GRIN2C;MAPK8IP2;GRIN2B;RAB3GAP1
cell cycle G2/M phase transition (GO:0044839)	29/128	0.000593779	0.0147365	-1.58726	11.7917	YWHAE;BRSK2;DCTN1;USH1C;CCP110;FOXM1;ARPP19;CCNB2;TUBA1A;NEK2;CEP290;YWHAG;DYNC1H1;HSP90AA1;PPP1R12A;ODF2;MBD1;TUBG1;CDC25C;TUBB4B;CKAP5;TUBB4A;TUBA4A;CDC25A;AKAP9;PLCB1;CDK14;AJUBA;OPTN
heterophilic cell-cell adhesion via plasma membrane cell adhesion molecules (GO:0007157)	14/48	0.00124678	0.024097	-1.75683	11.7482	CADM3;NLGN1;GRID2;VCAM1;GYPC;CADM2;AMIGO1;UMOD;ITGAL;ICAM1;PTPRD;ALCAM;CD200;CBLN1
vasculature development (GO:0001944)	7/16	0.00161159	0.0281707	-1.80595	11.6132	PDGFRB;STK11;PIK3CA;FBXW7;FLT4;TCF21;STRA6
regulation of stress-activated MAPK cascade (GO:0032872)	13/42	0.00100248	0.0207514	-1.67898	11.5938	MAP2K1;ULK4;FOXM1;MAPK8IP2;MAPK8IP3;AGER;FOXO1;MAPK8IP1;RAP2A;TAOK3;QARS;TAOK1;MAP4K4
positive regulation of protein dephosphorylation (GO:0035307)	11/32	0.000918238	0.0197916	-1.64443	11.4996	PPP1R15A;PPP1R16B;PDGFRB;ANKLE2;CDCA2;HSP90AB1;MAGI2;CALM3;AKAP6;CALM1;CALM2
positive regulation of kinase activity (GO:0033674)	26/114	0.00100093	0.0207514	-1.64705	11.3759	EPHB6;FLT4;CYR61;CAMKK2;DSTYK;ERBB4;ERBB2;KDR;PTK2B;EPHB4;EPHA5;PDGFRB;EPHA4;NTRK2;CD74;LMO4;NTRK3;LMTK2;RAD50;ALS2;EEF1A2;RAPGEF2;MAPRE3;MAPT;ROR2;FGFR4
membrane assembly (GO:0071709)	9/24	0.0013211	0.0246791	-1.7006	11.2738	PTPRD;NLGN3;NLGN1;ANXA2;NRXN1;LRP4;EMP2;ANK3;S100A10
response to magnesium ion (GO:0032026)	5/9	0.00215504	0.0357916	-1.82802	11.2239	KCNA1;ANK3;THBS1;FBP1;SNCA
positive regulation of microtubule polymerization (GO:0031116)	9/25	0.00184427	0.0317157	-1.76113	11.0875	CLIP1;PAK1;PSRC1;NAV3;DCTN1;AKAP9;TOGARAM1;MAPT;CDK5R1
ion transport (GO:0006811)	59/290	4.11923e-05	0.00226986	-1.09802	11.0869	GABRB3;GABRB2;RYR2;ATP8A1;AQP4;AQP5;AQP2;SLC8A1;SLC8A2;UNC80;SLC12A7;CHRNB2;SLC36A2;ANO6;ATP1B2;ATP1B1;ANO5;GABRG2;ANO3;GABRG1;ANO1;SLC9A3;SLC9A6;ASPH;GPRIN1;SCNN1A;SLC24A2;ATP6V1A;SLC1A2;CLCNKB;SLC5A12;ATP1A3;SLC1A3;ATP1A2;NALCN;SLC17A7;ATP6V0A4;ATP6V0E2;SLC17A1;GABRD;ATP6V1D;SLC17A3;ATP6V1C1;TRPM3;GABRA2;SLC12A3;GABRA1;SLC12A5;GABRA5;GABRA4;SLC12A1;ATP2B3;ATP2B2;ATP2B1;CLCN5;CLCN4;GLRB;SLC26A8;…
wound healing, spreading of cells (GO:0044319)	8/21	0.00217829	0.0360409	-1.80264	11.0488	TMEFF2;CD151;COL5A1;FLNA;ITGA5;CD44;CYR61;RHOA
regulation of cardiac muscle cell action potential (GO:0098901)	9/25	0.00184427	0.0317157	-1.75441	11.0452	RYR2;CAMK2D;DLG1;JUP;CAV1;AKAP9;FLNA;ANK2;FGF13
cilium assembly (GO:0060271)	56/289	0.000244275	0.00840151	-1.32353	11.0081	YWHAE;CEP126;CCP110;SEPT8;SEPT7;TUBA1A;CFAP46;NEK2;TEKT5;KIFAP3;CEP290;YWHAG;ACTR2;ABCC4;HSP90AA1;DNAI2;DNAAF1;RFX2;KIF24;SEPT4;TUBG1;CKAP5;SEPT5;TUBA4A;SEPT3;RFX4;AKAP9;ZMYND10;SSX2IP;MAPRE2;DCTN1;PKHD1;ABLIM1;KIF3A;FLNA;TOGARAM1;KIF3C;ATP6V1D;DYNC1H1;SEPT11;GSN;SEPT12;ODF2;MBD1;RAB3IP;IFT122;TUBB4B;TUBB4A;EHD1;AHI1;EHD3;IFT22;TRIP11;CCDC65;RAB17;SPERT
positive regulation of ion transport (GO:0043270)	15/47	0.000289665	0.00934796	-1.34593	10.965	CHRNB2;AHCYL1;ACTN2;CAMK2A;ANK2;ANO6;ANK3;MYLK;CACNB2;DLG1;KIF5B;PRSS8;SCN3B;SCN4B;SCN1B
regulation of cell morphogenesis involved in differentiation (GO:0010769)	12/37	0.000981262	0.020706	-1.58047	10.9474	CHRNB2;EPHA4;PAK1;RAP2A;ADGRB3;HECW2;RUFY3;FMR1;CHN1;HECW1;KNDC1;PAK3
cellular response to nerve growth factor stimulus (GO:1990090)	9/23	0.000924335	0.0197916	-1.56503	10.934	EHD1;NTRK2;KIDINS220;NTRK3;MAGI2;STMN2;RAPGEF2;MAPT;SH3GL2
protein depolymerization (GO:0051261)	10/26	0.000566794	0.0143107	-1.45449	10.8731	VIL1;WDR1;STMN1;STMN2;STMN3;KIF24;KIF2C;STMN4;KIF2B;CKAP5
establishment of endothelial barrier (GO:0061028)	8/22	0.00306305	0.0471105	-1.87788	10.8698	PPP1R16B;RDX;MYADM;RAPGEF2;MSN;F11R;EZR;ICAM1
regulation of protein autophosphorylation (GO:0031952)	11/32	0.000918238	0.0197916	-1.55149	10.8496	RAD50;RAP2A;GPNMB;MVP;CHORDC1;ENPP1;CALM3;CALM1;CALM2;ENG;VEGFA
regulation of synapse assembly (GO:0051963)	12/36	0.000744254	0.0172005	-1.49978	10.8031	CHRNB2;PTPRD;NLGN3;NLGN1;GRID2;MEF2C;CLSTN3;NRXN1;CLSTN1;SYNDIG1;RAB17;SNCA
carboxylic acid transport (GO:0046942)	16/52	0.000294577	0.00939205	-1.31689	10.7063	SLC6A19;SLC38A1;SLC36A2;SLC43A2;SLC6A15;SLC23A1;SLC3A1;SLC3A2;SLC7A11;SLC1A5;SLC7A7;SLC7A8;SLC7A9;SLC16A9;SLC16A4;SLC16A5
endodermal cell differentiation (GO:0035987)	11/33	0.00122803	0.0238402	-1.58948	10.6533	SETD2;COL4A2;ITGB5;MMP2;COL12A1;COL6A1;ITGB2;FN1;LEO1;ITGAV;ITGA5
negative regulation of supramolecular fiber organization (GO:1902904)	17/55	0.000180998	0.00695817	-1.21969	10.5101	KANK2;HSPA8;STMN2;CLU;TUBB4A;CAMSAP2;CLIP3;NAV3;APC;STMN1;MYADM;FGF13;PFN1;CRYAB;PFN2;SNCA;CLASP2
plasma membrane bounded cell projection organization (GO:0120036)	30/119	6.412e-05	0.00318535	-1.0885	10.5092	ROPN1B;CNTNAP2;GPM6A;APP;NLGN1;RASGRF1;STMN2;STMN3;STMN4;PPP1R9A;AGER;SAMD14;ATCAY;MAP2;STMN1;NCDN;SH3GL2;GPM6B;UNC5A;TPM1;L1CAM;EHD1;GPRIN1;PLP1;RAPGEF2;MAPT;NPTXR;FRYL;ROPN1;CDK5R1
positive regulation of regulated secretory pathway (GO:1903307)	7/17	0.00245498	0.0398638	-1.73446	10.4234	SCAMP5;SYT4;RAB3A;RAB15;KCNB1;STX1A;CACNA1H
cellular response to interferon-gamma (GO:0071346)	26/117	0.00149459	0.0269958	-1.59916	10.4039	CAMK2B;CAMK2D;CAMK2A;AQP4;EPRS;ICAM1;NCAM1;B2M;CAMK2G;HLA-DQA1;HLA-DPA1;HLA-DRB5;VCAM1;HLA-B;HLA-C;HLA-A;HLA-F;HLA-E;IRF1;HLA-DPB1;HLA-DRA;TRIM38;CD44;SLC26A6;HLA-DRB1;HLA-DQB1
positive regulation of cellular metabolic process (GO:0031325)	23/93	0.000586699	0.014687	-1.39772	10.4004	NSF;PDGFRB;CD63;RAMP3;ANXA2;HDAC1;FMR1;HPN;MAGI2;APOA1;ECE1;KLF4;THBS1;MT3;TGFBR2;VEGFA;NFKBIA;ACE2;AHI1;SFRP4;PAX8;INPP5F;SNCA
muscle contraction (GO:0006936)	33/138	8.73046e-05	0.00403174	-1.11188	10.3918	ITGB5;ROCK2;LMOD1;ACTG2;SLC8A1;CACNA1H;MYL12A;MYOM3;MYLK;EDNRA;DMD;MYH11;CHRNB2;DTNA;KCNJ12;ACTN2;TPM2;TPM1;TMOD2;MYOF;SORBS3;GNAO1;ACTA2;MYL6;SMTN;DES;ASPH;VIM;TLN1;CALM1;MYL9;CRYAB;VCL
protein localization to organelle (GO:0033365)	23/98	0.00126878	0.024201	-1.55651	10.3814	PPP1R15A;ROPN1B;TMEM30A;SSB;TULP4;IFT122;TTC21A;ANK2;GCC2;YBX1;TRAM2;BICD1;SORL1;TOPORS;EHD1;COL1A1;LAMP1;LMNA;CALR;RAB6A;ATP6V1D;OPTN;ROPN1
platelet aggregation (GO:0070527)	11/34	0.00161879	0.0281707	-1.60809	10.3337	UBASH3B;STXBP1;GNAS;FLNA;MYH9;HBB;TLN1;MYL9;CLIC1;VCL;MYL12A
regulation of axonogenesis (GO:0050770)	16/56	0.000738727	0.0172005	-1.41514	10.204	EPHA4;LINGO1;NTRK2;GDI1;AMIGO1;LRP4;THY1;RHOA;RTN4;OLFM1;PAK1;RUFY3;CHN1;PLXNB2;NRCAM;PAK3
regulation of potassium ion transmembrane transporter activity (GO:1901016)	9/26	0.00252058	0.0403293	-1.70057	10.175	YWHAE;DLG1;KCNS1;ACTN2;AKAP9;KCNAB1;ANK2;ATP1B2;ATP1B1
positive regulation of actin filament bundle assembly (GO:0032233)	13/45	0.00202535	0.0344198	-1.6367	10.1508	NRP1;TPM1;SERPINF2;LPAR1;APOA1;SORBS3;RHOA;CTGF;VIL1;PAK1;PFN1;PFN2;S100A10
glycolytic process through glucose-6-phosphate (GO:0061620)	9/26	0.00252058	0.0403293	-1.6804	10.0543	PKM;PKLR;GAPDHS;ALDOC;ALDOB;ENO2;HK2;PGM2L1;HK1
glucose catabolic process to pyruvate (GO:0061718)	9/26	0.00252058	0.0403293	-1.67177	10.0027	PKM;PKLR;GAPDHS;ALDOC;ALDOB;ENO2;HK2;PGM2L1;HK1
substantia nigra development (GO:0021762)	14/44	0.000474111	0.0127834	-1.30584	9.995	YWHAE;CNP;NDRG2;RHOA;BASP1;PLP1;PADI2;MBP;CALM3;CKB;CALM1;CALM2;INA;YWHAH
clathrin-dependent endocytosis (GO:0072583)	12/40	0.00209387	0.0353128	-1.61946	9.99002	SYT5;NLGN3;NLGN1;SYT2;INPP5F;SYT1;SYNJ1;DNAJC6;CLTC;ITSN1;PACSIN1;SNCA
central nervous system neuron differentiation (GO:0021953)	11/33	0.00122803	0.0238402	-1.4829	9.9389	NTRK2;GRID2;AGTPBP1;MAP2;CEND1;SPOCK1;FAIM2;KNDC1;MAPT;MDGA1;CBLN1
negative regulation of cell motility (GO:2000146)	25/98	0.000206831	0.00759191	-1.16544	9.88712	MCTP1;SERPINE1;TACSTD2;FBLN1;MIA3;SPINT2;THY1;PTPRK;SPOCK3;TP53INP1;NKX2-1;SRGAP3;EPPIN;TCAF1;JAG1;IGFBP5;MAGI2;TPM1;TMEFF2;FRMD5;NAV3;DPEP1;SINHCAF;VCL;ENG
positive regulation of protein phosphorylation (GO:0001934)	71/413	0.00146029	0.0268005	-1.50215	9.8077	EPHB6;NRP1;APP;FMR1;FLT4;KNDC1;CYR61;TRIM6;RPS6KA5;GRM4;CCND1;RB1CC1;KDR;NPTN;RACK1;EPHB4;NKX3-1;EPHA5;PDGFRB;EPHA4;LMTK2;KSR2;CLIP3;RAP2A;ALS2;AKAP9;CHI3L1;RAPGEF2;TERF2IP;TNFRSF25;MAPRE3;FAM20A;ROR2;ITGA5;CD44;ENG;PFN2;RAMP3;SRC;ROCK2;LPAR1;TTK;RASGRP1;AGER;CAMKK2;C3;PAK1;GPNMB;ERBB4;ERBB2;PTK2B;SNCA;PRNP;NTRK2;CD74;RBPMS;CAV1;RARRES2;NTRK3;MT3;VEGFA;RAD50;DAB2;KRAS;CALM3;LTBR;FGFR4;INHA;CALM1;…
protein heterooligomerization (GO:0051291)	14/50	0.00192053	0.0328976	-1.56707	9.80223	CD74;SEPT11;ANXA2;KCNC2;MAGI2;LRP4;HBB;GRIN2B;CLDN1;SEPT7;COL6A2;GPRIN1;COL6A1;S100A10
positive regulation of epithelial cell migration (GO:0010634)	20/75	0.000463952	0.0126659	-1.26942	9.74371	NRP1;SPARC;SRC;ROCK2;FLT4;PRKCE;FGF1;THBS1;RTN4;VEGFA;VIL1;NELL2;KDR;CTSH;PTK2B;CALR;INSL3;PFN1;RREB1;CLASP2
positive regulation of protein polymerization (GO:0032273)	18/65	0.000536355	0.0137006	-1.26772	9.54686	NCKAP1;DCTN1;PRKCE;LMOD1;CLIP1;PAK1;PSRC1;TPPP2;NAV3;AKAP9;CDC42EP3;PTK2B;TOGARAM1;TPPP;MAPT;PFN1;PFN2;CDK5R1
regulation of ion transmembrane transporter activity (GO:0032412)	13/43	0.00127942	0.0242978	-1.43286	9.54475	YWHAE;TCAF1;AHCYL1;HOMER1;ANK2;PDZK1;WNK2;SCN3B;SCN4B;FGF12;SCN1B;YWHAH;SCN2B
regulation of exocytosis (GO:0017157)	14/52	0.00287107	0.044471	-1.6179	9.4697	NSF;RAB3C;RAB3A;SYT1;CPLX2;CPLX1;SEPT5;STXBP5L;RIMS2;RAB15;SNCA;CLASP2;EXPH5;LLGL2
negative regulation of dephosphorylation (GO:0035305)	18/64	0.000436668	0.01226	-1.21752	9.41911	PPP1R15A;PPP1R16B;TSKS;FARP1;PPP1R36;CSRNP3;PPP1R12A;RBM26;YWHAB;SLC7A14;ARPP19;SH3RF2;CNST;DLG2;CCDC8;CHORDC1;MPHOSPH10;ARFGEF3
inorganic cation transmembrane transport (GO:0098662)	32/141	0.00030855	0.00974119	-1.16267	9.39861	SLC24A2;SLC40A1;CACNA1A;NALCN;PKD1;SLC8A1;CACNA1H;SLC8A2;CACNG8;ITGAV;ATP6V0A4;ATP6V0E2;SCN3B;SLC17A1;SCN1B;SLC17A3;ATP6V1C1;TRPM3;SCN1A;SLC13A1;SLC12A3;SLC30A2;SLC12A1;ANO6;TRPV4;SCN8A;SCNN1A;KCNK1;SCN2A;SCN4B;SCN2B;HCN1
canonical glycolysis (GO:0061621)	9/26	0.00252058	0.0403293	-1.55661	9.31361	PKM;PKLR;GAPDHS;ALDOC;ALDOB;ENO2;HK2;PGM2L1;HK1
long-term synaptic potentiation (GO:0060291)	8/22	0.00306305	0.0471105	-1.60291	9.2782	SLC24A2;GRIN2A;NPTN;PTK2B;GRIN2C;PRKCZ;GRIN2B;SLC8A2
synaptic vesicle recycling (GO:0036465)	11/30	0.000489275	0.0127973	-1.21715	9.27782	SYT5;NLGN3;NLGN1;SYT2;RAB3A;SYT1;SYNJ1;ITSN1;SYT7;PACSIN1;SNCA
response to calcium ion (GO:0051592)	21/80	0.000426593	0.01226	-1.19126	9.24379	RYR2;NLGN1;CAMK2D;MEF2C;AHCYL1;DMTN;SYT1;HOMER1;CAV1;HPCA;ADCY1;THBS1;AQP3;PPP3CA;NEUROD2;DPEP1;KCNMB4;CALM3;SLC25A12;CALM1;CALM2
positive regulation of supramolecular fiber organization (GO:1902905)	22/85	0.000389934	0.0116189	-1.17517	9.22456	NCKAP1;APP;WDR1;DCTN1;PRKCE;LMOD1;STMN2;CLU;VIL1;CLIP1;PAK1;PSRC1;NAV3;TRPV4;AKAP9;CDC42EP3;PTK2B;TOGARAM1;MAPT;PFN1;PFN2;CDK5R1
protein stabilization (GO:0050821)	34/153	0.000309987	0.00974119	-1.13399	9.16148	HSP90AB1;USP33;AFM;PIK3R1;GBA3;CLU;RTN4;CPN2;BAG6;LAMP1;CHORDC1;LAMP2;FLNA;CCT8;TSPAN1;EPHA4;HSP90AA1;FBXW7;APOA1;TSC1;ANK2;ATP1B2;ATP1B1;MT3;TNIP2;GNAQ;AAK1;CALR;SUGT1;CRYAA;PFN1;SAXO1;CRYAB;PFN2
pyruvate metabolic process (GO:0006090)	14/47	0.000992386	0.0207514	-1.3184	9.11725	PDHA2;PKLR;ENO2;CELSR1;HK2;HK1;LDHC;LDHB;PKM;ALDOB;PGK2;PCK1;PCK2;LDHAL6B
cardiac muscle contraction (GO:0060048)	12/37	0.000981262	0.020706	-1.31433	9.10393	RYR2;CAMK2D;PIK3CA;TPM1;ATP1A2;DMD;ATP1B1;SCN3B;SCN4B;SCN1B;SLC8A1;SCN2B
G2/M transition of mitotic cell cycle (GO:0000086)	29/127	0.000518266	0.0133952	-1.19455	9.0368	YWHAE;BRSK2;DCTN1;USH1C;CCP110;FOXM1;ARPP19;CCNB2;TUBA1A;NEK2;CEP290;YWHAG;DYNC1H1;HSP90AA1;PPP1R12A;ODF2;MBD1;TUBG1;CDC25C;TUBB4B;CKAP5;TUBB4A;TUBA4A;CDC25A;AKAP9;PLCB1;CDK14;AJUBA;OPTN
positive regulation of angiogenesis (GO:0045766)	24/104	0.00129238	0.0244378	-1.34474	8.94425	XBP1;PTGIS;JUP;PRKCB;SERPINE1;GATA6;GATA4;KLF4;GATA2;FGF1;THBS1;HK2;AQP1;VEGFA;CDH5;KDR;CNTN1;CHI3L1;HMOX1;CTSH;ITGB8;AGGF1;ITGA5;CD34
negative regulation of signal transduction (GO:0009968)	54/284	0.000503216	0.0130836	-1.16087	8.81623	EPHB6;YWHAB;FLT4;TNFAIP3;UBASH3B;KDR;RACK1;ENPP1;EPHB4;NKX3-1;EPHA5;PDGFRB;EPHA4;EGFL7;CISH;IGFBP5;PRKCB;FBXW7;IGFBP3;LMTK2;TSC1;MAPK8IP2;DCN;HIC1;DKK3;SFRP4;ROR2;LTF;KANK2;NDRG4;GATA2;THBS1;PRKCZ;FSTL3;SOCS3;ERBB4;ERBB2;PRAME;SNCA;NTRK2;NTRK3;IFT122;DLK1;SULF2;ASXL1;QARS;CNOT1;CILP;CALR;FGFR4;SPERT;EZH2;CBLN1;LGMN
regulation of axon extension (GO:0030516)	11/35	0.00210542	0.0353711	-1.42956	8.81075	EPHA4;OLFM1;SHTN1;GOLGA4;RUFY3;RNF6;NRCAM;MAPT;L1CAM;MT3;RTN4
cytoplasmic microtubule organization (GO:0031122)	14/49	0.0015535	0.0274724	-1.35035	8.73302	DYNC1H1;CEP126;MBD1;STMN3;HOOK3;CAMSAP2;CCDC88A;DLG1;SLK;TRPV4;CHORDC1;CCDC88C;MAPT;EZR
membrane depolarization (GO:0051899)	13/44	0.00161713	0.0281707	-1.35156	8.68661	CHRNB2;CAV1;CACNA1A;CACNA1E;NALCN;CACNA1H;CACNB4;SCN8A;SCN3B;SCN2A;SCN1B;SCN1A;YWHAH
response to cAMP (GO:0051591)	12/41	0.00263858	0.0416077	-1.45995	8.66846	DMTN;IGFBP5;WT1;AKAP9;RAPGEF2;AKAP6;EZR;JUNB;SLC26A6;AQP1;ZFP36L1;HCN1
anion transport (GO:0006820)	15/57	0.00263363	0.0416077	-1.45782	8.65855	SLC13A1;SLC13A2;SLC13A3;SLC22A6;SLC22A2;SLC22A12;SLC22A17;SLCO1A2;SLC26A8;SLC17A7;SLC22A8;SLC17A1;SLC22A7;SLC17A3;SLC22A11
regulation of ion transmembrane transport (GO:0034765)	11/36	0.00270433	0.0421876	-1.45932	8.62882	YWHAE;KCNJ6;AHCYL1;KCNJ12;KCNJ9;AKAP9;KCNJ15;AKAP6;ANO6;KCNJ1;KCNJ3
connective tissue development (GO:0061448)	10/31	0.00267926	0.0420972	-1.45591	8.62218	XBP1;CREB3L2;ZNF516;RORC;LRP5;CHI3L1;ITGB8;PKD1;CD44;SULF2
collagen fibril organization (GO:0030199)	10/30	0.00203304	0.0344198	-1.38994	8.61515	COL1A1;COL3A1;COL1A2;COL5A1;LUM;COL14A1;COL12A1;SERPINF2;SERPINH1;LOXL1
positive regulation of cellular component organization (GO:0051130)	26/107	0.000358721	0.0108062	-1.08512	8.60819	PPP1R15A;NLGN3;CAMK2B;CD63;NLGN1;CD151;ICE1;CLSTN3;FRMPD4;NRXN1;CLSTN1;LRP4;CDC20;NEUROD2;SYNDIG1;TPPP;TSPAN1;SNCA;GRID2;WARS;SURF4;VEGFA;PTPRD;CLIP3;DAB2;AJUBA
negative regulation of cellular process (GO:0048523)	90/535	0.00076026	0.017478	-1.19801	8.60394	PIWIL2;PIWIL1;COL18A1;APP;TES;ATP8A2;TGFB1I1;ARHGDIG;MIA3;PTPRK;FOXM1;CLU;CYR61;CTGF;STK11;HNF4A;RACK1;ENPP1;CD34;NKX3-1;TSPYL2;KLF10;KLF11;MAP2K1;WARS;VPS13C;IGFBP3;ACTN1;MAGI2;APOA1;TSC1;TGFBR3;SFRP4;KAT2B;PSRC1;THAP5;ALDH1A2;IRF1;RAPGEF2;MYH9;ROR2;SINHCAF;FBP1;KANK2;NDRG3;DDX4;TP53I13;CUL5;NPR1;ADAM22;UMOD;FBLN1;PLG;PDS5B;RTN4;KNG1;PPP2CA;PKHD1;BRINP1;GPNMB;ERBB4;CAMK2N1;LMNA;MXI1;TP53INP1;PTK…
regulation of small GTPase mediated signal transduction (GO:0051056)	31/141	0.000675376	0.0158743	-1.16603	8.51233	GDI1;SRC;RASGRF2;RASGRF1;ITSN1;ARHGDIG;FOXM1;ARHGAP5;KALRN;ARHGAP21;AKAP13;ABR;CHN2;MCF2L;CHN1;SRGAP3;A2M;CGNL1;RALBP1;PLEKHG5;ARAP2;ARHGAP28;ARHGAP26;RHOA;ARHGAP32;TIAM1;ARHGEF9;TRIP10;ARHGEF4;ARHGEF7;NGEF
regulation of hydrolase activity (GO:0051336)	20/81	0.00132775	0.0246791	-1.28482	8.51099	EPHA5;EPHA4;NTRK2;CAMK2D;BRSK2;RALBP1;TPM2;CAV1;RDX;STMN3;APOA1;RAP1GAP;SERPINA5;FGD5;CFAP100;CHN2;CHN1;PLXNB2;NGEF;RAB3GAP1
cell-cell adhesion via plasma-membrane adhesion molecules (GO:0098742)	32/143	0.000402525	0.0118799	-1.08674	8.49588	NLGN1;GYPC;AMIGO1;ITGB2;UMOD;ITGAL;CLDN2;CELSR2;CLDN1;PKD1;ICAM1;CDH5;MMP24;ALCAM;CDH1;CDH22;NPTN;KIRREL3;CADM3;GRID2;VCAM1;CADM2;TGFBR2;PTPRD;CDH10;PLXNB2;CLDN18;FAT2;CDH18;CD200;CBLN1;ADGRL3
integrin-mediated signaling pathway (GO:0007229)	16/59	0.0013675	0.0253104	-1.28582	8.4797	NRP1;DST;ITGB5;SRC;ITGB2;ADAM11;ERBIN;APOA1;NEDD9;THY1;COL3A1;ITGA11;PTK2B;MYH9;ITGAV;CD47
negative regulation of cell migration (GO:0030336)	28/122	0.000588422	0.014687	-1.13053	8.40894	NDRG4;MCTP1;SERPINE1;TACSTD2;MIA3;THY1;PTPRK;PBLD;TP53INP1;NKX2-1;HMOX1;SRGAP3;CLASP2;TCAF1;JAG1;IGFBP5;IGFBP3;MAGI2;TPM1;TMEFF2;COL3A1;NAV3;DPEP1;CALR;SINHCAF;VCL;ENG;PFN2
negative regulation of apoptotic process (GO:0043066)	86/486	0.000188638	0.0071032	-0.976793	8.37666	EPHB6;YWHAE;ANKLE2;FLT4;FAIM2;FMN2;AQP1;DSTYK;OPA1;LAMP3;KDR;PDK4;CTSH;EPHB4;EPHA5;PDGFRB;PRKCG;EPHA4;USP47;MEF2C;ANXA4;ANXA5;LMTK2;MAPK8IP2;YWHAZ;PRLR;TOPORS;PIK3CA;MSH2;CAT;DPEP1;PHIP;ROR2;ITGA5;CRYAA;FATE1;IL6ST;CRYAB;CD44;LTF;NOTCH2;BEX3;SRC;HDAC1;HPN;GATA6;IFI6;PIK3R1;HIGD1A;THBS1;FOXO1;HSP90B1;PKHD1;BAG4;ERBB4;ERBB2;FLNA;PTK2B;PRAME;MAP4K4;MCL1;SNCA;NTRK2;CD74;XBP1;FZD3;CAV1;NTRK3;STAT3;ASN…
response to metal ion (GO:0010038)	19/73	0.00087962	0.0195034	-1.18554	8.34151	AHCYL1;HOMER1;SLC30A2;CAV1;SLC34A1;HAAO;THBS1;AQP3;MT3;PPP2CA;PPP3CA;CALM3;TESMIN;MAPT;SLC25A12;CALM1;SNCB;CALM2;SNCA
regulation of dendrite morphogenesis (GO:0048814)	13/45	0.00202535	0.0344198	-1.33504	8.27991	CHRNB2;EPHA4;FMR1;KNDC1;PTPRD;RAP2A;ADGRB3;HECW2;HECW1;RAPGEF2;YWHAH;CDK5R1;LZTS3
cellular response to metal ion (GO:0071248)	24/101	0.000835366	0.0188744	-1.1647	8.25498	PRNP;NLGN1;CAMK2D;MEF2C;AOC1;DMTN;SYT1;KCNA1;HPCA;ANK3;ADCY1;FOS;AQP2;MT3;CACNA1H;AQP1;MAPK9;NEUROD2;TF;CDH1;DPEP1;B2M;FBP1;SNCA
positive regulation of signal transduction (GO:0009967)	42/207	0.000523642	0.0134545	-1.08915	8.22819	NLGN3;CD63;NLGN1;NRXN1;PIK3R1;FGF1;PRKCZ;RIMS2;C3;RIMS1;DSTYK;NPTN;TSPAN5;CTSH;FLNA;PTK2B;NKX3-1;CD74;XBP1;JAG1;PTGIS;DMTN;HOMER1;PRKCB;LMO3;STAT3;EMP2;MT3;SULF2;VEGFA;ASXL1;STX1B;PPM1A;KAT2B;EVC;MYO1C;ELF3;GPRIN1;AAK1;CNTN1;PHIP;ITGA5
regulation of kinase activity (GO:0043549)	24/102	0.000968969	0.0206461	-1.18413	8.21702	TSPYL2;EPHA5;EPHB6;PDGFRB;EPHA4;NTRK2;CD74;LMO4;KIDINS220;NTRK3;FLT4;NLRC5;LMTK2;EMP2;CAMKK2;DSTYK;RAD50;ERBB4;ERBB2;KDR;MAPT;ROR2;FGFR4;EPHB4
cellular response to organonitrogen compound (GO:0071417)	23/98	0.00126878	0.024201	-1.2232	8.1584	GABRB3;GABRB2;XBP1;MEF2C;AOC1;DMTN;IGFBP5;JUP;SHMT1;AKAP6;GABRG2;AQP1;HSP90B1;ZFP36L1;WT1;CDH1;AKAP9;RAPGEF2;EZR;FOLR1;SLC26A6;CPEB4;HCN1
endocytosis (GO:0006897)	48/264	0.00260477	0.0413732	-1.36983	8.15104	NLGN3;APP;SPARC;CLTC;INPPL1;RHOBTB3;MLC1;HBB;LRP2;C9ORF72;HSP90B1;CXCL16;JCHAIN;EEA1;HSPH1;DPYSL2;DNER;STAB1;CLTCL1;PIP5K1A;APOL1;ABCD1;ATP9A;PDLIM7;CUBN;CSNK1G3;HSP90AA1;RALBP1;CD93;CAV1;APOA1;SYP;VRK3;HSPG2;SORL1;LRP1B;DNM1;IGF2R;SYT7;EHD1;DNM3;DNAJC6;ALB;AMPH;PIK3C3;CALR;STEAP2;FOLR1
positive regulation of neurogenesis (GO:0050769)	18/70	0.0013819	0.0254689	-1.21098	7.97346	MEF2C;FZD3;SERPINF1;LRP2;RHOA;VEGFA;NEUROD2;SHTN1;GPRC5B;NIPBL;PCP4;ZEB1;BRINP1;NPTN;RAPGEF2;NRCAM;TCF4;TCF3
cellular response to decreased oxygen levels (GO:0036294)	17/65	0.00151897	0.0269958	-1.22079	7.92256	PTGIS;ACAA2;EPAS1;GATA6;TSC1;FMN2;AQP3;MT3;AQP1;ZFP36L1;VEGFA;TBL2;LMNA;HMOX1;P4HB;CPEB4;NKX3-1
positive regulation of neuron differentiation (GO:0045666)	24/99	0.000615285	0.0150143	-1.05796	7.82194	CAMK2B;NTRK2;NDRG4;MEF2C;CAMK1D;KIDINS220;MAGI2;STMN2;RHOA;NEUROD2;GPRC5B;PCP4;ZEB1;BRINP1;PTK7;NPTN;PLXNB2;RAPGEF2;PTK2B;NRCAM;TCF4;SERPINI1;TCF3;SCN1B
positive regulation of gene expression (GO:0010628)	120/772	0.00236383	0.0386711	-1.29292	7.81889	ATF2;APP;FMR1;RORC;RORB;CLU;ACTG2;RIMS2;RIMS1;TRIM28;CDH1;LAMP3;CREB3L2;HABP4;SMARCAD1;OSR2;SMARCC1;MAP2K1;MEF2C;ZNF281;ANK2;HNF1A;ANK3;PASK;OLFM1;SFRP4;PHIP;EZR;KMT2E;CASZ1;KMT2A;HPN;GATA6;GATA4;PIK3R1;FOXO1;NKX2-1;RREB1;BPTF;SRPK2;VDR;RDX;FN1;MSN;NR1D2;NR2F2;FOXN2;MT3;ESR1;MLLT11;COL1A1;DAB2;NAT8;TCF4;TCF3;FGFR4;RNF187;PIWIL2;TGFB1I1;RSF1;FOXM1;PHF8;PPP3CB;ZIC2;HNF4A;CTSH;ITGB8;MYBL2;INSL3;CD34…
regulation of neuron differentiation (GO:0045664)	21/85	0.00101049	0.0207514	-1.11313	7.67759	NLGN1;CASZ1;MEF2C;ULK4;NREP;RHOA;CCDC88A;NEUROD2;TIAM1;GPRC5B;PCP4;ZEB1;BRINP1;NCS1;NRCAM;TCF4;CALR;TCF3;YWHAG;YWHAH;CDK5R1
regulation of sodium ion transport (GO:0002028)	11/36	0.00270433	0.0421876	-1.27266	7.52512	NKAIN2;SPTBN4;DLG1;AHCYL1;PRSS8;ANK3;SCN3B;SCN4B;FGF12;SCN1B;YWHAH
cellular response to hormone stimulus (GO:0032870)	20/81	0.00132775	0.0246791	-1.11655	7.39635	NCOA1;XBP1;MEF2C;RAMP3;ABCC2;SRC;CAV1;STAT3;RDX;ATP1A3;ATP1A2;CACNA1H;ZFP36L1;PAX8;WT1;KLF9;CTSH;JUNB;CTSB;NKX3-1
glucose metabolic process (GO:0006006)	17/65	0.00151897	0.0269958	-1.13364	7.35703	SLC25A1;TKTL1;G6PC;MDH1;SORD;LRP5;ENO2;HECTD4;GAPDHS;ALDOC;GALM;PGM5;ALDOB;SLC25A12;PCK1;FBP1;PCK2
negative regulation of programmed cell death (GO:0043069)	71/409	0.00112077	0.0222523	-1.07644	7.31309	EPHB6;ANKLE2;FLT4;FAIM2;FMN2;YBX3;AQP1;DSTYK;OPA1;KDR;CTSH;EPHB4;EPHA5;PDGFRB;EPHA4;USP47;ANXA4;ANXA5;LMTK2;YWHAZ;PRLR;TOPORS;CAT;DPEP1;PHIP;ROR2;CRYAA;FATE1;IL6ST;SLC25A4;CRYAB;CD44;LTF;NOTCH2;KANK2;SRC;HDAC1;HPN;GATA6;PIK3R1;HIGD1A;THBS1;FOXO1;HSP90B1;PKHD1;BAG4;ERBB4;ERBB2;FLNA;PTK2B;PRAME;MAP4K4;MCL1;SNCA;NTRK2;CD74;XBP1;NTRK3;STAT3;ASNS;MT3;TBX3;VEGFA;NFKBIA;AHI1;DAB2;NAT8;KRT18;WT1;ALB;FGFR4
actin filament organization (GO:0007015)	27/121	0.00114871	0.022704	-1.04539	7.07634	PALM2;INPPL1;LMOD1;RHOBTB3;NEDD9;PPP1R9A;MYOM3;SAMD14;FLNA;CGNL1;CAP2;GSN;DMTN;NEBL;TPM2;ACTN1;TPM1;TMOD2;EMP2;ERMN;RHOA;DLG1;ABI2;TRPV4;RUFY3;LCP1;FRYL
positive regulation of neuron projection development (GO:0010976)	23/98	0.00126878	0.024201	-1.04998	7.00305	CAMK2B;NTRK2;SYT4;NDRG4;SYT2;CAMK1D;UNC13A;SYT1;KIDINS220;AMIGO1;MAGI2;STMN2;RHOA;RIMS2;RIMS1;PTK7;NPTN;PLXNB2;RAPGEF2;PTK2B;SERPINI1;SCN1B;PACSIN1
cellular protein complex assembly (GO:0043623)	30/145	0.00224361	0.0368425	-1.14586	6.98934	HSP90AB1;SRC;CLTC;TOMM20;CLU;RTN4;CCT6B;CENPC;SEPT8;SEPT7;CAND1;TESPA1;EPS15;SEPT11;HSP90AA1;SEPT12;GPX4;DNAAF1;CYBA;NSG1;SEPT4;MAPK8IP2;PRLR;SEPT5;SEPT3;ANLN;NSG2;CCDC65;NUP98;DRC1
positive regulation of protein localization to membrane (GO:1905477)	22/96	0.00221137	0.03645	-1.11969	6.84592	YWHAE;PRNP;C2CD5;TCAF1;RAMP3;YWHAB;KCNB1;ITGA3;MTCL1;PRKCE;PDZK1;ANK3;PIK3R1;YWHAZ;CLIP3;DLG1;MYO1C;KIF5B;CHORDC1;ERBB2;YWHAG;YWHAH
positive regulation of cell motility (GO:2000147)	36/180	0.00164043	0.0284342	-1.03192	6.61752	CD151;LAMC2;FGF1;THBS1;CYR61;CXCL16;MYLK;PAK1;GPNMB;PLAU;SPOCK2;KDR;RACK1;CTSH;PTK2B;SPAG9;PDGFRB;XBP1;CAVIN1;NTRK3;RDX;ACTN4;VEGFA;VIL1;COL1A1;TIAM1;DAB2;CXCL12;MYO1C;APC;CEACAM6;RUFY3;TRIP6;MYADM;CNTN1;ROR2
regulation of ERK1 and ERK2 cascade (GO:0070372)	47/248	0.00120242	0.0236584	-0.908193	6.10617	NOTCH2;EPHB6;NRP1;APP;NDRG4;RAMP3;FLT4;FBLN1;RASGRP1;PRKCZ;AGER;CYR61;CTGF;ICAM1;PKHD1;DSTYK;GPNMB;ERBB4;CAMK2N1;ERBB2;KDR;TIMP3;PTK2B;EPHB4;EPHA5;PDGFRB;EPHA4;NTRK2;CD74;MAP2K1;FBXW7;LMO3;NTRK3;SERPINF2;FN1;LMTK2;PTPN11;NPNT;MT3;DLG1;WNK2;CHI3L1;RAPGEF2;ROR2;FGFR4;EZR;CD44
cell-cell junction assembly (GO:0007043)	19/80	0.00279565	0.0434569	-1.01723	5.98098	CNTNAP1;WDR1;JUP;F11R;CLDN1;RHOA;CDH5;DLG1;APC;CDH1;TRPV4;PARD3;CDH10;CDH22;EPB41L3;PKP4;TLN1;VCL;CDH18
cellular protein localization (GO:0034613)	57/328	0.00317926	0.0487263	-0.962648	5.53629	CNTNAP2;RAB3C;CNTNAP1;RAB3A;CLTC;PTPRK;BICD1;HID1;SEPT8;NIPBL;SEPT7;SIL1;YWHAH;NSF;GRID2;TBC1D9;ANK2;EMP2;SEPT4;SEPT5;SEPT3;TBC1D1;STX1B;RAB30;RAP2A;SCG5;EZR;SLU7;STX1A;VCL;NAPB;CD63;FBLN5;GGA1;EPB41L3;SYNDIG1;FLNA;DMD;RAB6A;RAB6B;PACSIN1;CTSA;RIC3;CD74;RABGAP1L;SEPT11;SEPT12;RAB39B;EHD1;AHI1;DLG1;IFT22;RAB15;CNTN2;CPE;RAB17;RAB9B
