# Supplementary material for: Systematic analysis of TruSeq, SMARTer and SMARTer Ultra-Low RNA-seq kits for standard, low and ultra-low quantity samples
Source: Sci Rep. 2019 May 17;9:7550. doi: 10.1038/s41598-019-43983-0 (PMC6525156; doi:10.1038/s41598-019-43983-0)
Supplement: Supplementary file 5 — Dataset S4 [file 41598_2019_43983_MOESM5_ESM.xlsx]

## Sheet: Quality metrics
N	GROUP	ID	Mapping_Rate	Fragment_Length_Mean	Fragment_Length_StdDev	Duplication_Rate	Intergenic_Rate	Exonic_Rate	Intronic_Rate
1	mRNATruseq_1ug	A1	0.967317	132	159	0.0980504	0.026249	0.877909	0.0954242
2	mRNATruseq_1ug	A2	0.967345	131	161	0.092213	0.0252032	0.881422	0.0929712
3	mRNATruseq_1ug	B1	0.970329	126	158	0.0855777	0.0265839	0.890161	0.0824583
4	mRNATruseq_1ug	B2	0.974056	128	159	0.0872142	0.0265315	0.890881	0.0818338
5	mRNATruseq_1ug	C1	0.96206	137	165	0.0861866	0.0253787	0.884702	0.0893841
6	mRNATruseq_1ug	C2	0.966117	134	162	0.0819512	0.02585	0.883138	0.090464
7	mRNATruseq_1ug	D1	0.97105	130	161	0.0849776	0.0265017	0.888989	0.0838225
8	mRNATruseq_1ug	D2	0.975379	129	161	0.0833325	0.0263571	0.890097	0.0828522
9	ssmRNATruseq_1ug	A1	0.964225	121	161	0.102529	0.0237825	0.888178	0.0876197
10	ssmRNATruseq_1ug	A2	0.971568	121	162	0.0909426	0.0237503	0.888085	0.0877454
11	ssmRNATruseq_1ug	B1	0.975345	117	162	0.10106	0.0258436	0.894551	0.0788577
12	ssmRNATruseq_1ug	B2	0.974368	117	164	0.0858839	0.026534	0.89259	0.0801152
13	ssmRNATruseq_1ug	C1	0.964747	122	165	0.0967436	0.0248986	0.888725	0.085842
14	ssmRNATruseq_1ug	C2	0.97302	122	166	0.0991121	0.0245343	0.890677	0.0842575
15	ssmRNATruseq_1ug	D1	0.961946	118	171	0.106304	0.0232675	0.902344	0.0736546
16	ssmRNATruseq_1ug	D2	0.966056	117	170	0.113139	0.0231402	0.90294	0.073185
17	sstotRNATruseq_1ug	A1	0.930093	112	137	0.0780735	0.0543492	0.558035	0.387036
18	sstotRNATruseq_1ug	A2	0.942406	115	138	0.0590406	0.0593315	0.507561	0.432582
19	sstotRNATruseq_1ug	B1	0.956313	110	126	0.0894336	0.0506565	0.586678	0.361746
20	sstotRNATruseq_1ug	B2	0.958379	111	129	0.0821651	0.0514487	0.576844	0.370734
21	sstotRNATruseq_1ug	C1	0.951142	116	138	0.0630537	0.0557772	0.533735	0.409803
22	sstotRNATruseq_1ug	C2	0.951404	113	136	0.0650926	0.0569366	0.528065	0.414333
23	sstotRNATruseq_1ug	D1	0.946323	113	130	0.0803993	0.0557636	0.546052	0.3973
24	sstotRNATruseq_1ug	D2	0.948734	111	129	0.0813937	0.0541389	0.556874	0.388095
25	ssmRNATruseq_100ng	A1	0.963008	117	162	0.237909	0.0244787	0.892039	0.0830559
26	ssmRNATruseq_100ng	A2	0.961367	116	162	0.242485	0.0246957	0.891336	0.0835359
27	ssmRNATruseq_100ng	B1	0.970415	115	173	0.20629	0.0243191	0.900806	0.0740335
28	ssmRNATruseq_100ng	B2	0.972121	113	173	0.213474	0.025485	0.89791	0.0757838
29	ssmRNATruseq_100ng	C1	0.963632	114	163	0.23947	0.0243801	0.894052	0.0810028
30	ssmRNATruseq_100ng	C2	0.958116	115	165	0.222345	0.0242082	0.896015	0.0792105
31	ssmRNATruseq_100ng	D1	0.958443	113	168	0.320466	0.0217028	0.913414	0.0642863
32	ssmRNATruseq_100ng	D2	0.967415	111	165	0.342525	0.0218376	0.911829	0.0657427
33	sstotRNATruseq_100ng	A1	0.93414	117	145	0.0730663	0.060695	0.523918	0.414851
34	sstotRNATruseq_100ng	A2	0.938712	117	146	0.0757957	0.0598473	0.528297	0.411323
35	sstotRNATruseq_100ng	B1	0.951818	113	139	0.104542	0.0514969	0.593507	0.353944
36	sstotRNATruseq_100ng	B2	0.949259	111	136	0.103855	0.0513651	0.598538	0.349041
37	sstotRNATruseq_100ng	C1	0.919316	115	142	0.0989934	0.0597423	0.551509	0.388051
38	sstotRNATruseq_100ng	C2	0.938553	114	142	0.085353	0.0575668	0.549943	0.391768
39	sstotRNATruseq_100ng	D1	0.942774	110	138	0.130137	0.0534449	0.597657	0.347894
40	sstotRNATruseq_100ng	D2	0.946901	110	141	0.136609	0.0528526	0.599525	0.346623
41	RiboG_sstotSmarter_100ng	A1	0.552189	102	123	0.223198	0.0605215	0.501984	0.436922
42	RiboG_sstotSmarter_100ng	A2	0.594144	103	124	0.267828	0.0602751	0.505526	0.433626
43	RiboG_sstotSmarter_100ng	B1	0.595897	101	117	0.229344	0.0537323	0.553758	0.391459
44	RiboG_sstotSmarter_100ng	B2	0.582451	101	125	0.255715	0.0536105	0.559208	0.386071
45	RiboG_sstotSmarter_100ng	C1	0.581209	102	117	0.223235	0.0582774	0.519559	0.421428
46	RiboG_sstotSmarter_100ng	C2	0.592	102	123	0.232324	0.0577387	0.523436	0.418068
47	RiboG_sstotSmarter_100ng	D1	0.492144	103	127	0.195536	0.0552186	0.542584	0.401134
48	RiboG_sstotSmarter_100ng	D2	0.54206	104	129	0.233376	0.0554236	0.544303	0.399202
49	RiboZ_sstotSmarter_100ng	A1	0.764398	115	134	0.733678	0.0556116	0.557198	0.386393
50	RiboZ_sstotSmarter_100ng	A2	0.783202	115	132	0.72678	0.0546069	0.561208	0.383392
51	RiboZ_sstotSmarter_100ng	B1	0.825379	112	126	0.643411	0.0537517	0.609528	0.335305
52	RiboZ_sstotSmarter_100ng	B2	0.837611	113	124	0.643769	0.0517659	0.616822	0.33002
53	RiboZ_sstotSmarter_100ng	C1	0.557581	110	159	0.485833	0.0545313	0.579283	0.365111
54	RiboZ_sstotSmarter_100ng	C2	0.617584	111	151	0.563001	0.054879	0.564921	0.379084
55	RiboZ_sstotSmarter_100ng	D1	0.57861	107	141	0.586632	0.0546258	0.604763	0.339192
56	RiboZ_sstotSmarter_100ng	D2	0.593747	107	146	0.556705	0.055071	0.601001	0.34247
57	RiboZ_sstotSmarter_10ng	A1	0.606278	117	130	0.913284	0.0582646	0.505174	0.435807
58	RiboZ_sstotSmarter_10ng	A2	0.677835	120	136	0.909703	0.0593069	0.514376	0.425588
59	RiboZ_sstotSmarter_10ng	B1	0.700616	119	138	0.947906	0.055039	0.568913	0.374744
60	RiboZ_sstotSmarter_10ng	B2	0.734412	119	135	0.978216	0.053972	0.581645	0.363067
61	RiboZ_sstotSmarter_10ng	C1	0.704663	124	133	0.970769	0.0559746	0.555841	0.38717
62	RiboZ_sstotSmarter_10ng	C2	0.731124	121	137	0.961375	0.107476	0.48544	0.406187
63	RiboZ_sstotSmarter_10ng	D1	0.763877	122	136	0.966486	0.0533667	0.584874	0.360334
64	RiboZ_sstotSmarter_10ng	D2	0.686908	119	139	0.948297	0.0579802	0.561994	0.378752
65	mRNASmarterUL_XT1ng_750pg	A1	0.933243	136	174	0.12715	0.0272252	0.846281	0.125949
66	mRNASmarterUL_XT1ng_750pg	C1	0.93614	132	183	0.1016	0.0227618	0.877286	0.0992434
67	mRNASmarterUL_XT1ng_750pg	D1	0.937653	132	190	0.106286	0.0227003	0.873825	0.102457
68	mRNASmarterUL_XT1ng_130pg	A1	0.928342	134	174	0.16508	0.0272787	0.851115	0.121025
69	mRNASmarterUL_XT1ng_130pg	B1	0.941149	134	202	0.157335	0.0230524	0.875428	0.100463
70	mRNASmarterUL_XT1ng_130pg	C1	0.933899	134	186	0.164514	0.0239234	0.875291	0.100112
71	mRNASmarterUL_XT1ng_750pg	A2	0.930803	135	179	0.117982	0.0237253	0.871862	0.103851
72	mRNASmarterUL_XT1ng_750pg	B1	0.948653	129	191	0.105	0.0224067	0.87505	0.10152
73	mRNASmarterUL_XT1ng_750pg	B2	0.944116	127	192	0.120489	0.0221854	0.876798	0.0999552
74	mRNASmarterUL_XT1ng_750pg	C2	0.939257	129	183	0.115995	0.0218315	0.882359	0.0951389
75	mRNASmarterUL_XT1ng_750pg	D2	0.942126	125	184	0.104566	0.0229498	0.875732	0.100344
76	mRNASmarterUL_XT1ng_130pg	A2	0.927741	131	177	0.152509	0.0245977	0.872316	0.102533
77	mRNASmarterUL_XT1ng_130pg	B2	0.934154	133	199	0.168814	0.0237153	0.873604	0.101633
78	mRNASmarterUL_XT1ng_130pg	C2	0.928997	135	188	0.169043	0.0232389	0.882386	0.093696
79	mRNASmarterUL_XT1ng_130pg	D1	0.924081	138	199	0.177039	0.0245898	0.876496	0.0979728
80	mRNASmarterUL_XT1ng_130pg	D2	0.929769	130	197	0.146511	0.0245703	0.872469	0.101934
